# Supplementary material for: Revisiting the species list of freshwater fish in Israel based on DNA barcoding
Source: Ecol Evol. 2023 Dec 20;13(12):e10812. doi: 10.1002/ece3.10812 (PMC10731390; doi:10.1002/ece3.10812)
Supplement: Supplementary file 1 — File S1 [file ECE3-13-e10812-s002.txt]

Study ID	Museum ID	BOLD Processid	COI-5P GenBank	Family	Genus	Species Morphology	Species Barcoding	Watershed	Sampling region	Sampling site	COI haplotype ID
Ac.li0001	P.15763.1	FWISR058-21	OQ991947	Cyprinidae	Acanthobrama	lissneri	Acanthobrama lissneri/telavivensis	Eastern	Beit She'an Valley	Kibbutzim stream	Ac.li_A
Ac.li0002	P.15763.2	FWISR059-21	OQ991946	Cyprinidae	Acanthobrama	lissneri	Acanthobrama lissneri/telavivensis	Eastern	Beit She'an Valley	Kibbutzim stream	Ac.li_A
Ac.li0003	P.15796.1	FWISR060-21	OQ991945	Cyprinidae	Acanthobrama	lissneri	Acanthobrama lissneri/telavivensis	Western	Northern coastal streams	Qishon river	Ac.li_B
Ac.li0004	P.15796.2	FWISR061-21	OQ991944	Cyprinidae	Acanthobrama	lissneri	Acanthobrama lissneri/telavivensis	Western	Northern coastal streams	Qishon river	Ac.li_B
Ac.li0005	P.15809.1	FWISR062-21	OQ991951	Cyprinidae	Acanthobrama	lissneri	Acanthobrama lissneri/telavivensis	Eastern	Northern Jordan river basin	Agmon Hula	Ac.li_C
Ac.li0006	P.15809.2	FWISR063-21	OQ991950	Cyprinidae	Acanthobrama	lissneri	Acanthobrama lissneri/telavivensis	Eastern	Northern Jordan river basin	Agmon Hula	Ac.li_D
Ac.li0007	P.15821.1	FWISR064-21	OQ991949	Cyprinidae	Acanthobrama	lissneri	Acanthobrama lissneri/telavivensis	Eastern	Northern Jordan river basin	Dan river	Ac.li_E
Ac.li0008	P.15821.2	FWISR065-21	OQ991948	Cyprinidae	Acanthobrama	lissneri	Acanthobrama lissneri/telavivensis	Eastern	Northern Jordan river basin	Dan river	Ac.li_D
Ac.te0001	P.14140	FWISR066-21	OQ991954	Cyprinidae	Acanthobrama	telavivensis	Acanthobrama lissneri/telavivensis	Western	Northern coastal streams	Taninim river	Ac.te_A
Ac.te0002	P.15788.1	FWISR067-21	OQ991953	Cyprinidae	Acanthobrama	telavivensis	Acanthobrama lissneri/telavivensis	Western	Northern coastal streams	Ein Afek	Ac.te_A
Ac.te0003	P.15788.2	FWISR068-21	OQ991952	Cyprinidae	Acanthobrama	telavivensis	Acanthobrama lissneri/telavivensis	Western	Northern coastal streams	Ein Afek	Ac.te_A
An.an0001	P.15775.1	FWISR001-21	OQ991957	Anguillidae	Anguilla	anguilla	Anguilla anguilla	Western	Northern coastal streams	Qishon river	An.an_A
An.an0002	P.15775.2	FWISR002-21	OQ991960	Anguillidae	Anguilla	anguilla	Anguilla anguilla	Western	Northern coastal streams	Qishon river	An.an_B
An.an0003	P.15786.1	FWISR003-21	OQ991959	Anguillidae	Anguilla	anguilla	Anguilla anguilla	Western	Northern coastal streams	Ein Afek	An.an_C
An.an0004	P.15786.2	FWISR004-21	OQ991958	Anguillidae	Anguilla	anguilla	Anguilla anguilla	Western	Northern coastal streams	Ein Afek	An.an_D
Ap.me0001	P.14602.2	FWISR133-21	OQ991962	Cyprinodontidae	Aphanius	mento	Aphanius mento	Western	Northern coastal streams	Taninim river	Ap.me_A
Ap.me0003	P.15784.1	FWISR135-21	OQ991970	Cyprinodontidae	Aphanius	mento	Aphanius mento	Eastern	Northern Jordan river basin	Ein Te'o	Ap.me_B
Ap.me0004	P.15784.2	FWISR136-21	OQ991961	Cyprinodontidae	Aphanius	mento	Aphanius mento	Eastern	Northern Jordan river basin	Ein Te'o	Ap.me_C
Ap.me0005	P.15803.1	FWISR137-21	OQ991969	Cyprinodontidae	Aphanius	mento	Aphanius mento	Eastern	Northern Jordan river basin	Agmon Hula	Ap.me_D
Ap.me0006	P.15803.2	FWISR138-21	OQ991968	Cyprinodontidae	Aphanius	mento	Aphanius mento	Eastern	Northern Jordan river basin	Agmon Hula	Ap.me_D
Ap.me0007	P.14423	FWISR139-21	OQ991967	Cyprinodontidae	Aphanius	mento	Aphanius mento	Eastern	Sea of Galilee	Meshushim mouth	Ap.me_E
Ap.me0008	P.14432	FWISR140-21	OQ991966	Cyprinodontidae	Aphanius	mento	Aphanius mento	Eastern	Sea of Galilee	Meshushim mouth	Ap.me_E
Ap.me0009	P.14783	FWISR141-21	OQ991965	Cyprinodontidae	Aphanius	mento	Aphanius mento	Eastern	Sea of Galilee	Meshushim mouth	Ap.me_E
Ap.me0011	P.15762.1	FWISR143-21	OQ991964	Cyprinodontidae	Aphanius	mento	Aphanius mento	Eastern	Beit She'an Valley	Kibbutzim stream	Ap.me_F
Ap.me0012	P.15762.2	FWISR144-21	OQ991963	Cyprinodontidae	Aphanius	mento	Aphanius mento	Eastern	Beit She'an Valley	Kibbutzim stream	Ap.me_G
As.fl0001	P.14408	FWISR007-21	OQ991973	Cichlidae	Astatotilapia	flaviijosephi	Astatotilapia flaviijosephi	Eastern	Sea of Galilee	Daliyot mouth	As.fl_A
As.fl0002	P.14415	FWISR008-21	OQ991974	Cichlidae	Astatotilapia	flaviijosephi	Astatotilapia flaviijosephi	Eastern	Sea of Galilee	Meshushim mouth	As.fl_A
As.fl0003	P.15759.1	FWISR009-21	OQ991971	Cichlidae	Astatotilapia	flaviijosephi	Astatotilapia flaviijosephi	Eastern	Beit She'an Valley	Kibbutzim stream	As.fl_A
As.fl0004	P.15759.2	FWISR010-21	OQ991975	Cichlidae	Astatotilapia	flaviijosephi	Astatotilapia flaviijosephi	Eastern	Beit She'an Valley	Kibbutzim stream	As.fl_A
As.fl0005	P.15818.1	FWISR011-21	OQ991976	Cichlidae	Astatotilapia	flaviijosephi	Astatotilapia flaviijosephi	Eastern	Beit She'an Valley	Amal stream	As.fl_A
As.fl0006	P.15818.2	FWISR012-21	OQ991977	Cichlidae	Astatotilapia	flaviijosephi	Astatotilapia flaviijosephi	Eastern	Beit She'an Valley	Amal stream	As.fl_A
Ca.ca0001	P.14299	FWISR069-21	OQ991997	Cyprinidae	Carasobarbus	canis	Carasobarbus canis	Eastern	Golan Heights	Jalaboun stream	Ca.ca_A
Ca.ca0002	P.15766.1	FWISR070-21	OQ991994	Cyprinidae	Carasobarbus	canis	Carasobarbus canis	Eastern	Beit She'an Valley	Kibbutzim stream	Ca.ca_A
Ca.ca0003	P.15766.2	FWISR071-21	OQ991996	Cyprinidae	Carasobarbus	canis	Carasobarbus canis	Eastern	Beit She'an Valley	Kibbutzim stream	Ca.ca_A
Ca.ca0004	P.15769.1	FWISR072-21	OQ991995	Cyprinidae	Carasobarbus	canis	Carasobarbus canis	Eastern	Northern Jordan river basin	Hula valley	Ca.ca_A
Ca.ca0005	P.15798.1	FWISR073-21	OQ991993	Cyprinidae	Carasobarbus	canis	Carasobarbus canis	Eastern	Northern Jordan river basin	Dan river	Ca.ca_A
Ca.ca0006	P.15798.2	FWISR074-21	OQ991992	Cyprinidae	Carasobarbus	canis	Carasobarbus canis	Eastern	Northern Jordan river basin	Dan river	Ca.ca_A
Ca.ca0007	P.15806.1	FWISR075-21	OQ991988	Cyprinidae	Carasobarbus	canis	Carasobarbus canis	Eastern	Northern Jordan river basin	Agmon Hula	Ca.ca_A
Ca.ca0008	P.15806.2	FWISR076-21	OQ991991	Cyprinidae	Carasobarbus	canis	Carasobarbus canis	Eastern	Northern Jordan river basin	Agmon Hula	Ca.ca_A
Ca.ca0009	P.14410	FWISR077-21	OQ991987	Cyprinidae	Carasobarbus	canis	Carasobarbus canis	Eastern	Sea of Galilee	Daliyot mouth	Ca.ca_A
Ca.ca0010	P.15817	FWISR078-21	OQ991990	Cyprinidae	Carasobarbus	canis	Carasobarbus canis	Eastern	Northern Jordan river basin	Hula valley	Ca.ca_A
Ca.ca0011	P.15769.2	FWISR079-21	OQ991989	Cyprinidae	Carasobarbus	canis	Carasobarbus canis	Eastern	Northern Jordan river basin	Hula valley	Ca.ca_A
Ca.da0001	P.14139.2	FWISR082-21	OQ991985	Cyprinidae	Capoeta	damascina	Capoeta damascina	Western	Northern coastal streams	Taninim river	Ca.da_A
Ca.da0002	P.14422	FWISR083-21	OQ991984	Cyprinidae	Capoeta	damascina	Capoeta damascina	Eastern	Sea of Galilee	Meshushim mouth	Ca.da_B
Ca.da0004	P.14412	FWISR085-21	OQ991983	Cyprinidae	Capoeta	damascina	Capoeta damascina	Eastern	Sea of Galilee	Meshushim mouth	Ca.da_A
Ca.da0005	P.15812.1	FWISR086-21	OQ991982	Cyprinidae	Capoeta	damascina	Capoeta damascina	Eastern	Northern Jordan river basin	Agmon Hula	Ca.da_B
Ca.da0006	P.15812.2	FWISR087-21	OQ991981	Cyprinidae	Capoeta	damascina	Capoeta damascina	Eastern	Northern Jordan river basin	Agmon Hula	Ca.da_C
Ca.da0007	P.15816.1	FWISR088-21	OQ991980	Cyprinidae	Capoeta	damascina	Capoeta damascina	Eastern	Northern Jordan river basin	Hermon river	Ca.da_A
Ca.da0008	P.15816.2	FWISR089-21	OQ991979	Cyprinidae	Capoeta	damascina	Capoeta damascina	Eastern	Northern Jordan river basin	Hermon river	Ca.da_A
Ca.da0009	P.15774.1	FWISR090-21	OQ991978	Cyprinidae	Capoeta	damascina	Capoeta damascina	Eastern	Northern Jordan river basin	Hula valley	Ca.da_A
Ca.da0010	P.15774.2	FWISR091-21	OQ991986	Cyprinidae	Capoeta	damascina	Capoeta damascina	Eastern	Northern Jordan river basin	Hula valley	Ca.da_A
Ca.sp.001	P.15832.1	FWISR092-21	OQ991998	Cyprinidae	Carassius	sp.	Carassius auratus	NA	Fish farm	Neve Yamin	Ca.sp._A
Ch.ra0001	P.15776.1	FWISR146-21	OQ991999	Mugilidae	Chelon	ramada	Chelon ramada	Western	Northern coastal streams	Qishon river	Ch.ra_A
Ch.ra0002	P.15776.2	FWISR147-21	OQ992000	Mugilidae	Chelon	ramada	Chelon ramada	Western	Northern coastal streams	Qishon river	Ch.ra_A
Cich0001	P.15822.1	FWISR013-21	OQ992003	Cichlidae			Multiple lake Malawi Chiclids	Eastern	Beit She'an Valley	Amal stream	Cich_A
Cich0002	P.15822.2	FWISR014-21	OQ992002	Cichlidae			Multiple lake Malawi Chiclids	Eastern	Beit She'an Valley	Amal stream	Cich_A
Cich0003	P.15823.1	FWISR015-21	OQ992007	Cichlidae			Multiple lake Malawi Chiclids	Eastern	Beit She'an Valley	Amal stream	Cich_A
Cich0004	P.15823.2	FWISR016-21	OQ992001	Cichlidae			Multiple lake Malawi Chiclids	Eastern	Beit She'an Valley	Amal stream	Cich_A
Cich0005	P.15824.1	FWISR017-21	OQ992006	Cichlidae			Multiple lake Malawi Chiclids	Eastern	Beit She'an Valley	Amal stream	Cich_A
Cich0006	P.15824.2	FWISR018-21	OQ991972	Cichlidae	Astatotilapia	flaviijosephi	Astatotilapia flaviijosephi	Eastern	Beit She'an Valley	Amal stream	As.fl_A
Cich0007	P.15825.1	FWISR019-21	OQ992005	Cichlidae			Multiple lake Malawi Chiclids	Eastern	Beit She'an Valley	Amal stream	Cich_B
Cich0008	P.15825.2	FWISR020-21	OQ992004	Cichlidae			Multiple lake Malawi Chiclids	Eastern	Beit She'an Valley	Amal stream	Cich_A
Cl.ga0001	P.15791.2	FWISR046-21	OQ992009	Clariidae	Clarias	gariepinus	Clarias gariepinus	Western	Northern coastal streams	Ein Afek	Cl.ga_A
Cl.ga0002	P.15794.1	FWISR047-21	OQ992010	Clariidae	Clarias	gariepinus	Clarias gariepinus	Western	Northern coastal streams	Qishon river	Cl.ga_A
Cl.ga0003	P.15794.2	FWISR048-21	OQ992011	Clariidae	Clarias	gariepinus	Clarias gariepinus	Western	Northern coastal streams	Qishon river	Cl.ga_A
Cl.ga0004	P.14138	FWISR049-21	OQ992012	Clariidae	Clarias	gariepinus	Clarias gariepinus	Western	Northern coastal streams	Taninim river	Cl.ga_B
Cl.ga0005	P.14433	FWISR050-21	OQ992013	Clariidae	Clarias	gariepinus	Clarias gariepinus	Eastern	Sea of Galilee	Meshushim mouth	Cl.ga_A
Cl.ga0007	P.15802.1	FWISR052-21	OQ992014	Clariidae	Clarias	gariepinus	Clarias gariepinus	Western	Lower Galilee	Zippori stream	Cl.ga_A
Cl.ga0008	P.15802.2	FWISR053-21	OQ992015	Clariidae	Clarias	gariepinus	Clarias gariepinus	Western	Lower Galilee	Zippori stream	Cl.ga_A
Cl.ga0009	P.15777.1	FWISR054-21	OQ992016	Clariidae	Clarias	gariepinus	Clarias gariepinus	Western	Northern coastal streams	Qishon river	Cl.ga_A
Cl.ga0010	P.15777.2	FWISR055-21	OQ992017	Clariidae	Clarias	gariepinus	Clarias gariepinus	Western	Northern coastal streams	Qishon river	Cl.ga_A
Cl.ga0011	P.15813.1	FWISR056-21	OQ992018	Clariidae	Clarias	gariepinus	Clarias gariepinus	Eastern	Northern Jordan river basin	Agmon Hula	Cl.ga_A
Cl.ga0012	P.15813.2	FWISR057-21	OQ992008	Clariidae	Clarias	gariepinus	Clarias gariepinus	Eastern	Northern Jordan river basin	Agmon Hula	Cl.ga_A
Co.zi0001	P.14436	FWISR021-21	OQ992025	Cichlidae	Coptodon	zillii	Coptodon zillii	Eastern	Sea of Galilee	Meshushim mouth	Co.zi_A
Co.zi0002	P.15792.1	FWISR022-21	OQ992026	Cichlidae	Coptodon	zillii	Coptodon zillii	Western	Northern coastal streams	Qishon river	Co.zi_B
Co.zi0003	P.15792.2	FWISR023-21	OQ992027	Cichlidae	Coptodon	zillii	Coptodon zillii	Western	Northern coastal streams	Qishon river	Co.zi_C
Co.zi0004	P.15785.1	FWISR024-21	OQ992028	Cichlidae	Coptodon	zillii	Coptodon zillii	Eastern	Northern Jordan river basin	Ein Te'o	Co.zi_C
Co.zi0005	P.15785.2	FWISR025-21	OQ992029	Cichlidae	Coptodon	zillii	Coptodon zillii	Eastern	Northern Jordan river basin	Ein Te'o	Co.zi_C
Co.zi0006	P.15811.1	FWISR026-21	OQ992019	Cichlidae	Coptodon	zillii	Coptodon zillii	Eastern	Northern Jordan river basin	Agmon Hula	Co.zi_C
Co.zi0007	P.15787.1	FWISR027-21	OQ992020	Cichlidae	Coptodon	zillii	Coptodon zillii	Western	Northern coastal streams	Ein Afek	Co.zi_C
Co.zi0008	P.15811.2	FWISR028-21	OQ992021	Cichlidae	Coptodon	zillii	Coptodon zillii	Eastern	Northern Jordan river basin	Agmon Hula	Co.zi_C
Co.zi0009	P.15787.2	FWISR029-21	OQ992022	Cichlidae	Coptodon	zillii	Coptodon zillii	Western	Northern coastal streams	Ein Afek	Co.zi_C
Co.zi0010	P.15765.1	FWISR030-21	OQ992023	Cichlidae	Coptodon	zillii	Coptodon zillii	Eastern	Beit She'an Valley	Kibbutzim stream	Co.zi_C
Co.zi0011	P.15765.2	FWISR031-21	OQ992024	Cichlidae	Coptodon	zillii	Coptodon zillii	Eastern	Beit She'an Valley	Kibbutzim stream	Co.zi_B
Cy.ca0001	P.15780.1	FWISR093-21	OQ992033	Cyprinidae	Cyprinus	carpio	Cyprinus carpio	Western	Northern coastal streams	Qishon river	Cy.ca_A
Cy.ca0003	P.15780.2	FWISR094-21	OQ992034	Cyprinidae	Cyprinus	carpio	Cyprinus carpio	Western	Northern coastal streams	Qishon river	Cy.ca_A
Cy.ca0005	P.15810.1	FWISR095-21	OQ992030	Cyprinidae	Cyprinus	carpio	Cyprinus carpio	Eastern	Northern Jordan river basin	Agmon Hula	Cy.ca_B
Cy.ca0006	P.15810.2	FWISR096-21	OQ992031	Cyprinidae	Cyprinus	carpio	Cyprinus carpio	Eastern	Northern Jordan river basin	Agmon Hula	Cy.ca_C
Cy.ca0007	P.15829.1	FWISR097-21	OQ992032	Cyprinidae	Cyprinus	carpio	Cyprinus carpio	NA	Fish farm	Ma'agan Michael	Cy.ca_A
E_An0001	P.15758.1	FWISR034-21	OQ991955	Cichlidae	Amatitlania	nigrofasciata	Amatitlania nigrofasciata	Eastern	Beit She'an Valley	Kibbutzim stream	E_An_A
E_An0002	P.15758.2	FWISR035-21	OQ991956	Cichlidae	Amatitlania	nigrofasciata	Amatitlania nigrofasciata	Eastern	Beit She'an Valley	Kibbutzim stream	E_An_A
Ga.af0001	P.15764.1	FWISR200-21	OQ992035	Poeciliidae	Gambusia	affinis	Gambusia holbrooki	Eastern	Beit She'an Valley	Kibbutzim stream	Ga.af_A
Ga.af0002	P.15764.2	FWISR201-21	OQ992036	Poeciliidae	Gambusia	affinis	Gambusia holbrooki	Eastern	Beit She'an Valley	Kibbutzim stream	Ga.af_A
Ga.af0003	P.15767.1	FWISR202-21	OQ992038	Poeciliidae	Gambusia	affinis	Gambusia holbrooki	Eastern	Northern Jordan river basin	Hula valley	Ga.af_A
Ga.af0004	P.15767.2	FWISR203-21	OQ992047	Poeciliidae	Gambusia	affinis	Gambusia holbrooki	Eastern	Northern Jordan river basin	Hula valley	Ga.af_A
Ga.af0005	P.15797.1	FWISR204-21	OQ992048	Poeciliidae	Gambusia	affinis	Gambusia holbrooki	Eastern	Northern Jordan river basin	Dan river	Ga.af_A
Ga.af0006	P.15797.2	FWISR205-21	OQ992037	Poeciliidae	Gambusia	affinis	Gambusia holbrooki	Eastern	Northern Jordan river basin	Dan river	Ga.af_A
Ga.af0007	P.15783.1	FWISR206-21	OQ992046	Poeciliidae	Gambusia	affinis	Gambusia holbrooki	Eastern	Northern Jordan river basin	Ein Te'o	Ga.af_A
Ga.af0008	P.15783.2	FWISR207-21	OQ992045	Poeciliidae	Gambusia	affinis	Gambusia holbrooki	Eastern	Northern Jordan river basin	Ein Te'o	Ga.af_A
Ga.af0009	P.15807.1	FWISR208-21	OQ992044	Poeciliidae	Gambusia	affinis	Gambusia holbrooki	Eastern	Northern Jordan river basin	Agmon Hula	Ga.af_B
Ga.af0010	P.15779.1	FWISR209-21	OQ992043	Poeciliidae	Gambusia	affinis	Gambusia holbrooki	Western	Northern coastal streams	Qishon river	Ga.af_A
Ga.af0011	P.15779.2	FWISR210-21	OQ992042	Poeciliidae	Gambusia	affinis	Gambusia holbrooki	Western	Northern coastal streams	Qishon river	Ga.af_A
Ga.af0012	P.15789.1	FWISR211-21	OQ992041	Poeciliidae	Gambusia	affinis	Gambusia holbrooki	Western	Northern coastal streams	Ein Afek	Ga.af_B
Ga.af0013	P.15789.2	FWISR212-21	OQ992040	Poeciliidae	Gambusia	affinis	Gambusia holbrooki	Western	Northern coastal streams	Ein Afek	Ga.af_B
Ga.af0014	P.14786	FWISR213-21	OQ992039	Poeciliidae	Gambusia	affinis	Gambusia holbrooki	Eastern	Sea of Galilee	Daliyot mouth	Ga.af_A
Ga.ru0001	P.13901.1	FWISR098-21	OQ992060	Cyprinidae	Garra	rufa	Garra jordanica/rufa	Eastern	Beit She'an Valley	Kibbutzim stream	Ga.ru_A
Ga.ru0002	P.13901.2	FWISR099-21	OQ992068	Cyprinidae	Garra	rufa	Garra jordanica/rufa	Eastern	Beit She'an Valley	Kibbutzim stream	Ga.ru_B
Ga.ru0003	P.15781.1	FWISR100-21	OQ992067	Cyprinidae	Garra	rufa	Garra jordanica/rufa	Eastern	Northern Jordan river basin	Ein Te'o	Ga.ru_C
Ga.ru0004	P.15781.2	FWISR101-21	OQ992066	Cyprinidae	Garra	rufa	Garra jordanica/rufa	Eastern	Northern Jordan river basin	Ein Te'o	Ga.ru_C
Ga.ru0006	P.15814.1	FWISR103-21	OQ992065	Cyprinidae	Garra	rufa	Garra jordanica/rufa	Eastern	Northern Jordan river basin	Hermon river	Ga.ru_C
Ga.ru0007	P.15814.2	FWISR104-21	OQ992064	Cyprinidae	Garra	rufa	Garra jordanica/rufa	Eastern	Northern Jordan river basin	Hermon river	Ga.ru_C
Ga.ru0008	P.15761.1	FWISR105-21	OQ992063	Cyprinidae	Garra	rufa	Garra jordanica/rufa	Eastern	Beit She'an Valley	Kibbutzim stream	Ga.ru_B
Ga.ru0009	P.15761.2	FWISR106-21	OQ992062	Cyprinidae	Garra	rufa	Garra jordanica/rufa	Eastern	Beit She'an Valley	Kibbutzim stream	Ga.ru_A
Ga.ru0010	P.14296	FWISR107-21	OQ992061	Cyprinidae	Garra	rufa	Garra jordanica/rufa	Eastern	Golan Heights	Meshushim stream	Ga.ru_D
He.na0001	P.15760.1	FWISR108-21	OQ992050	Cyprinidae	Hemigrammocapoeta	nana	Garra nana	Eastern	Beit She'an Valley	Kibbutzim stream	Ga.na_A
He.na0002	P.15760.2	FWISR109-21	OQ992051	Cyprinidae	Hemigrammocapoeta	nana	Garra nana	Eastern	Beit She'an Valley	Kibbutzim stream	Ga.na_B
He.na0003	P.14409	FWISR110-21	OQ992052	Cyprinidae	Hemigrammocapoeta	nana	Garra nana	Eastern	Sea of Galilee	Daliyot mouth	Ga.na_C
He.na0004	P.15805.1	FWISR111-21	OQ992053	Cyprinidae	Hemigrammocapoeta	nana	Garra nana	Eastern	Northern Jordan river basin	Agmon Hula	Ga.na_D
He.na0005	P.15805.2	FWISR112-21	OQ992054	Cyprinidae	Hemigrammocapoeta	nana	Garra nana	Eastern	Northern Jordan river basin	Agmon Hula	Ga.na_D
He.na0006	P.15151	FWISR113-21	OQ992055	Cyprinidae	Hemigrammocapoeta	nana	Garra nana	Eastern	Northern Jordan river basin	Hula valley	Ga.na_D
He.na0007	P.15153	FWISR114-21	OQ992056	Cyprinidae	Hemigrammocapoeta	nana	Garra nana	Eastern	Northern Jordan river basin	Hula valley	Ga.na_D
He.na0008	P.15155	FWISR115-21	OQ992057	Cyprinidae	Hemigrammocapoeta	nana	Garra nana	Eastern	Northern Jordan river basin	Hula valley	Ga.na_D
He.na0009	P.15157	FWISR116-21	OQ992058	Cyprinidae	Hemigrammocapoeta	nana	Garra nana	Eastern	Northern Jordan river basin	Hula valley	Ga.na_D
He.na0010	P.15417	FWISR117-21	OQ992049	Cyprinidae	Hemigrammocapoeta	nana	Garra nana	Eastern	Sea of Galilee	Sea of Galilee	Ga.na_D
He.na0011	P.15422.1	FWISR118-21	OQ992059	Cyprinidae	Hemigrammocapoeta	nana	Garra nana	Western	Central coastal plain	Ein Varda	Ga.na_D
Mo.ch0001	P.15828.1	FWISR145-21	OQ992069	Moronidae	Morone	chrysops	Morone chrysops	NA	Fish farm	Ma'agan Michael	Mo.ch_A
Mu.ce0001	P.15801.1	FWISR148-21	OQ992071	Mugilidae	Mugil	cephalus	Mugil cephalus	Western	Lower Galilee	Zippori stream	Mu.ce_A
Mu.ce0002	P.15801.2	FWISR149-21	OQ992072	Mugilidae	Mugil	cephalus	Mugil cephalus	Western	Lower Galilee	Zippori stream	Mu.ce_A
Mu.ce0003	P.15778.1	FWISR150-21	OQ992073	Mugilidae	Mugil	cephalus	Mugil cephalus	Western	Northern coastal streams	Qishon river	Mu.ce_B
Mu.ce0004	P.15778.2	FWISR151-21	OQ992074	Mugilidae	Mugil	cephalus	Mugil cephalus	Western	Northern coastal streams	Qishon river	Mu.ce_C
Mu.ce0005	P.15830.1	FWISR152-21	OQ992070	Mugilidae	Mugil	cephalus	Mugil cephalus	NA	Fish farm	Ma'agan Michael	Mu.ce_D
Or.au0001	P.14427	FWISR036-21	OQ992075	Cichlidae	Oreochromis	aureus	Oreochromis aureus	Eastern	Sea of Galilee	Meshushim mouth	Or.au_A
Or.au0002	P.15819.2	FWISR037-21	OQ992078	Cichlidae	Oreochromis	aureus	Oreochromis aureus	Eastern	Northern Jordan river basin	Hula valley	Or.au_B
Or.au0003	P.15768	FWISR038-21	OQ992079	Cichlidae	Oreochromis	aureus	Oreochromis aureus	Eastern	Northern Jordan river basin	Hula valley	Or.au_B
Or.au0004	P.15819.1	FWISR039-21	OQ992080	Cichlidae	Oreochromis	aureus	Oreochromis aureus	Eastern	Northern Jordan river basin	Hula valley	Or.au_B
Or.au0005	P.15793.1	FWISR040-21	OQ992081	Cichlidae	Oreochromis	aureus	Oreochromis aureus	Western	Northern coastal streams	Qishon river	Or.au_B
Or.au0006	P.15793.2	FWISR041-21	OQ992076	Cichlidae	Oreochromis	aureus	Oreochromis aureus	Western	Northern coastal streams	Qishon river	Or.au_B
Or.au0007	P.15831.1	FWISR042-21	OQ992077	Cichlidae	Oreochromis	aureus	Oreochromis aureus	NA	Fish farm	Ma'agan Michael	Or.au_B
Ox.do0001	P.15916.1	FWISR153-21	OQ992104	Cyprinidae	Oxynoemacheilus	dori	Oxynoemacheilus insignis	Eastern	Beit She'an Valley	Ein Malkoach	Oxy_A
Ox.do0002	P.15916.2	FWISR154-21	OQ992103	Cyprinidae	Oxynoemacheilus	dori	Oxynoemacheilus insignis	Eastern	Beit She'an Valley	Ein Malkoach	Oxy_A
Ox.in0001	P.15799.1	FWISR155-21	OQ992102	Cyprinidae	Oxynoemacheilus	insignis	Oxynoemacheilus leontinae	Eastern	Northern Jordan river basin	Dan river	Oxy_B
Ox.in0002	P.15799.2	FWISR156-21	OQ992101	Cyprinidae	Oxynoemacheilus	insignis	Oxynoemacheilus insignis	Eastern	Northern Jordan river basin	Dan river	Oxy_C
Ox.in0003	P.15804.1	FWISR157-21	OQ992100	Cyprinidae	Oxynoemacheilus	insignis	Oxynoemacheilus leontinae	Eastern	Northern Jordan river basin	Agmon Hula	Oxy_B
Ox.in0004	P.15804.2	FWISR158-21	OQ992099	Cyprinidae	Oxynoemacheilus	insignis	Oxynoemacheilus leontinae	Eastern	Northern Jordan river basin	Agmon Hula	Oxy_D
Ox.in0005	P.15815.1	FWISR159-21	OQ992098	Cyprinidae	Oxynoemacheilus	insignis	Oxynoemacheilus leontinae	Eastern	Northern Jordan river basin	Hermon river	Oxy_B
Ox.in0006	P.15815.2	FWISR160-21	OQ992113	Cyprinidae	Oxynoemacheilus	insignis	Oxynoemacheilus leontinae	Eastern	Northern Jordan river basin	Hermon river	Oxy_B
Ox.jo0001	P.14017	FWISR161-21	OQ992112	Cyprinidae	Oxynoemacheilus	jordanicus	Oxynoemacheilus leontinae	Eastern	Northern Jordan river basin	Hula valley	Oxy_B
Ox.jo0002	P.14111	FWISR162-21	OQ992111	Cyprinidae	Oxynoemacheilus	jordanicus	Oxynoemacheilus leontinae	Eastern	Northern Jordan river basin	Dan river	Oxy_B
Ox.jo0003	P.14411	FWISR163-21	OQ992110	Cyprinidae	Oxynoemacheilus	jordanicus	Oxynoemacheilus leontinae	Eastern	Sea of Galilee	Daliyot mouth	Oxy_D
Ox.jo0004	P.15924.3	FWISR164-21	OQ992108	Cyprinidae	Oxynoemacheilus	jordanicus	Oxynoemacheilus leontinae	Eastern	Northern Jordan river basin	Hula valley	Oxy_B
Ox.jo0005	P.15924.4	FWISR165-21	OQ992107	Cyprinidae	Oxynoemacheilus	jordanicus	Oxynoemacheilus leontinae	Eastern	Northern Jordan river basin	Hula valley	Oxy_B
Ox.jo0006	P.15924.5	FWISR166-21	OQ992106	Cyprinidae	Oxynoemacheilus	jordanicus	Oxynoemacheilus leontinae	Eastern	Northern Jordan river basin	Hula valley	Oxy_B
Ox.jo0008	P.15924.1	FWISR168-21	OQ992109	Cyprinidae	Oxynoemacheilus	jordanicus	Oxynoemacheilus leontinae	Eastern	Northern Jordan river basin	Hula valley	Oxy_B
Ox.jo0009	P.15924.2	FWISR169-21	OQ992105	Cyprinidae	Oxynoemacheilus	jordanicus	Oxynoemacheilus leontinae	Eastern	Northern Jordan river basin	Hula valley	Oxy_B
Ox.jo0010	P.15917.1	FWISR170-21	OQ992083	Cyprinidae	Oxynoemacheilus	jordanicus	Oxynoemacheilus leontinae	Eastern	Northern Jordan river basin	Hermon river	Oxy_B
Ox.jo0011	P.15917.2	FWISR171-21	OQ992084	Cyprinidae	Oxynoemacheilus	jordanicus	Oxynoemacheilus leontinae	Eastern	Northern Jordan river basin	Hermon river	Oxy_B
Ox.jo0012	P.15917.3	FWISR172-21	OQ992085	Cyprinidae	Oxynoemacheilus	jordanicus	Oxynoemacheilus leontinae	Eastern	Northern Jordan river basin	Hermon river	Oxy_B
Ox.jo0013	P.15919.2	FWISR173-21	OQ992086	Cyprinidae	Oxynoemacheilus	jordanicus	Oxynoemacheilus leontinae	Eastern	Northern Jordan river basin	Hula valley	Oxy_B
Ox.le0001	P.15923.4	FWISR175-21	OQ992115	Cyprinidae	Oxynoemacheilus	leontinae	Oxynoemacheilus leontinae	Eastern	Sea of Galilee	Sea of Galilee	Oxy_E
Ox.le0002	P.15923.5	FWISR176-21	OQ992114	Cyprinidae	Oxynoemacheilus	leontinae	Oxynoemacheilus leontinae	Eastern	Sea of Galilee	Sea of Galilee	Oxy_E
Ox.le0003	P.15923.6	FWISR177-21	OQ992116	Cyprinidae	Oxynoemacheilus	leontinae	Oxynoemacheilus leontinae	Eastern	Sea of Galilee	Sea of Galilee	Oxy_E
Ox.le0004	P.15923.7	FWISR178-21	OQ992117	Cyprinidae	Oxynoemacheilus	leontinae	Oxynoemacheilus leontinae	Eastern	Sea of Galilee	Sea of Galilee	Oxy_F
Ox.le0005	P.15923.1	FWISR179-21	OQ992118	Cyprinidae	Oxynoemacheilus	leontinae	Oxynoemacheilus leontinae	Eastern	Sea of Galilee	Sea of Galilee	Oxy_E
Ox.le0006	P.15923.2	FWISR180-21	OQ992119	Cyprinidae	Oxynoemacheilus	leontinae	Oxynoemacheilus leontinae	Eastern	Sea of Galilee	Sea of Galilee	Oxy_E
Ox.le0007	P.15923.3	FWISR181-21	OQ992120	Cyprinidae	Oxynoemacheilus	leontinae	Oxynoemacheilus leontinae	Eastern	Sea of Galilee	Sea of Galilee	Oxy_E
Ox.pa0001	P.14305	FWISR182-21	OQ992123	Cyprinidae	Oxynoemacheilus	panthera	Oxynoemacheilus insignis	Eastern	Golan Heights	Jalaboun stream	Oxy_G
Ox.pa0002	P.14310	FWISR183-21	OQ992124	Cyprinidae	Oxynoemacheilus	panthera	Oxynoemacheilus insignis	Eastern	Golan Heights	Meshushim stream	Oxy_G
Ox.pa0003	P.14320	FWISR184-21	OQ992125	Cyprinidae	Oxynoemacheilus	panthera	Oxynoemacheilus insignis	Eastern	Golan Heights	Gamla stream	Oxy_G
Ox.pa0004	P.14312	FWISR185-21	OQ992121	Cyprinidae	Oxynoemacheilus	panthera	Oxynoemacheilus insignis	Eastern	Golan Heights	Gamla stream	Oxy_G
Ox.pa0005	P.14307	FWISR186-21	OQ992122	Cyprinidae	Oxynoemacheilus	panthera	Oxynoemacheilus insignis	Eastern	Golan Heights	Zavitan stream	Oxy_H
Ox.pa0006	P.15915.1	FWISR187-21	OQ992087	Cyprinidae	Oxynoemacheilus	panthera	Oxynoemacheilus leontinae	Eastern	Northern Jordan river basin	Hula valley	Oxy_I
Ox.pa0007	P.15915.2	FWISR188-21	OQ992088	Cyprinidae	Oxynoemacheilus	panthera	Oxynoemacheilus leontinae	Eastern	Northern Jordan river basin	Hula valley	Oxy_I
Ox.pa0008	P.15915.3	FWISR189-21	OQ992089	Cyprinidae	Oxynoemacheilus	panthera	Oxynoemacheilus leontinae	Eastern	Northern Jordan river basin	Hula valley	Oxy_I
Ox.pa0009	P.15918.2	FWISR190-21	OQ992082	Cyprinidae	Oxynoemacheilus	panthera	Oxynoemacheilus leontinae	Eastern	Northern Jordan river basin	Hula valley	Oxy_I
Ox.pa0010	P.15918.1	FWISR191-21	OQ992090	Cyprinidae	Oxynoemacheilus	panthera	Oxynoemacheilus leontinae	Eastern	Northern Jordan river basin	Hula valley	Oxy_I
Ox.sp.0001	P.15922.1	FWISR193-21	OQ992091	Cyprinidae	Oxynoemacheilus	dori	Oxynoemacheilus insignis	NA	Breeding nucleus	Be`er Tuvia	Oxy_A
Ox.sp.0002	P.15922.2	FWISR194-21	OQ992092	Cyprinidae	Oxynoemacheilus	dori	Oxynoemacheilus insignis	NA	Breeding nucleus	Be`er Tuvia	Oxy_A
Ox.sp.0003	P.15922.3	FWISR195-21	OQ992093	Cyprinidae	Oxynoemacheilus	dori	Oxynoemacheilus insignis	NA	Breeding nucleus	Be`er Tuvia	Oxy_A
Ox.sp.0004	P.15922.4	FWISR196-21	OQ992094	Cyprinidae	Oxynoemacheilus	dori	Oxynoemacheilus insignis	NA	Breeding nucleus	Be`er Tuvia	Oxy_A
Ox.sp.0005	P.15922.5	FWISR197-21	OQ992095	Cyprinidae	Oxynoemacheilus	dori	Oxynoemacheilus insignis	NA	Breeding nucleus	Be`er Tuvia	Oxy_A
Ox.sp.0006	P.15922.6	FWISR198-21	OQ992096	Cyprinidae	Oxynoemacheilus	dori	Oxynoemacheilus insignis	NA	Breeding nucleus	Be`er Tuvia	Oxy_A
Ox.sp.0007	P.15922.7	FWISR199-21	OQ992097	Cyprinidae	Oxynoemacheilus	dori	Oxynoemacheilus insignis	NA	Breeding nucleus	Be`er Tuvia	Oxy_A
Po.sp.0001	P.15795	FWISR218-21	OQ992126	Poeciliidae	Poecilia	sp.	Gambusia holbrooki	Western	Northern coastal streams	Ein Afek	Ga.af_A
Po.sp.0002	P.15808	FWISR219-21	OQ992127	Poeciliidae	Poecilia	sp.	Gambusia holbrooki	Eastern	Northern Jordan river basin	Agmon Hula	Ga.af_B
Po.sp.0003	P.15833.1	FWISR220-21	OQ992128	Poeciliidae	Poecilia	sp.	Poecilia velifera/latipinna/sphenops	NA	Fish farm	Neve Yamin	Po.ve_A
Po.ve0001	P.15772.1	FWISR221-21	OQ992129	Poeciliidae	Poecilia	velifera	Poecilia velifera/latipinna/sphenops	Eastern	Beit She'an Valley	Kibbutzim stream	Po.ve_A
Po.ve0002	P.15772.2	FWISR222-21	OQ992130	Poeciliidae	Poecilia	velifera	Poecilia velifera/latipinna/sphenops	Eastern	Beit She'an Valley	Kibbutzim stream	Po.ve_A
Ps.dr0001	P.14306.2	FWISR119-21	OQ992133	Cyprinidae	Pseudophoxinus	drusensis	Pseudophoxinus drusensis/syriacus	Eastern	Golan Heights	Zavitan stream	Ps.dr_A
Ps.dr0003	P.14308	FWISR121-21	OQ992131	Cyprinidae	Pseudophoxinus	drusensis	Pseudophoxinus drusensis/syriacus	Eastern	Golan Heights	Gamla stream	Ps.dr_A
Ps.dr0004	P.14319	FWISR122-21	OQ992134	Cyprinidae	Pseudophoxinus	drusensis	Pseudophoxinus drusensis/syriacus	Eastern	Golan Heights	Gamla stream	Ps.dr_A
Ps.dr0005	P.14311	FWISR123-21	OQ992132	Cyprinidae	Pseudophoxinus	drusensis	Pseudophoxinus drusensis/syriacus	Eastern	Golan Heights	Gamla stream	Ps.dr_A
Ps.ke0001	P.15771.1	FWISR124-21	OQ992135	Cyprinidae	Pseudophoxinus	kervillei	Pseudophoxinus kervillei	Eastern	Northern Jordan river basin	Hula valley	Ps.ke_A
Ps.ke0002	P.15771.2	FWISR125-21	OQ992142	Cyprinidae	Pseudophoxinus	kervillei	Pseudophoxinus kervillei	Eastern	Northern Jordan river basin	Hula valley	Ps.ke_B
Ps.ke0003	P.15800.1	FWISR126-21	OQ992141	Cyprinidae	Pseudophoxinus	kervillei	Pseudophoxinus kervillei	Eastern	Northern Jordan river basin	Dan river	Ps.ke_C
Ps.ke0004	P.15800.2	FWISR127-21	OQ992140	Cyprinidae	Pseudophoxinus	kervillei	Pseudophoxinus kervillei	Eastern	Northern Jordan river basin	Dan river	Ps.ke_D
Ps.ke0005	P.14421	FWISR128-21	OQ992139	Cyprinidae	Pseudophoxinus	kervillei	Pseudophoxinus kervillei	Eastern	Sea of Galilee	Meshushim mouth	Ps.ke_D
Ps.ke0006	P.14428	FWISR129-21	OQ992138	Cyprinidae	Pseudophoxinus	kervillei	Pseudophoxinus kervillei	Eastern	Sea of Galilee	Meshushim mouth	Ps.ke_E
Ps.ke0007	P.14406	FWISR130-21	OQ992137	Cyprinidae	Pseudophoxinus	kervillei	Pseudophoxinus kervillei	Eastern	Sea of Galilee	Daliyot mouth	Ps.ke_D
Ps.ke0008	P.15826.2	FWISR131-21	OQ992136	Cyprinidae	Pseudophoxinus	kervillei	Pseudophoxinus kervillei	Eastern	Northern Jordan river basin	Agmon Hula	Ps.ke_A
Sa.fl0001	P.14295	FWISR005-21	OQ992144	Blenniidae	Salaria	fluviatilis	Salaria fluviatilis	Eastern	Golan Heights	Meshushim stream	Sa.fl_A
Sa.ga0004	P.15790.1	FWISR043-21	OQ992147	Cichlidae	Sarotherodon	galilaeus	Sarotherodon galilaeus	Western	Northern coastal streams	Ein Afek	Sa.ga_A
Sa.ga0005	P.15790.2	FWISR044-21	OQ992146	Cichlidae	Sarotherodon	galilaeus	Sarotherodon galilaeus	Western	Northern coastal streams	Ein Afek	Sa.ga_A
Sa.ga0007	P.15773.2	FWISR045-21	OQ992145	Cichlidae	Sarotherodon	galilaeus	Sarotherodon galilaeus	Eastern	Beit She'an Valley	Kibbutzim stream	Sa.ga_A
Xi.sp.0001	P.15782.1	FWISR223-21	OQ992149	Poeciliidae	Xiphophorus	sp.	Xiphophorus hellerii	Eastern	Northern Jordan river basin	Ein Te'o	Xi.sp._A
Xi.sp.0002	P.15782.2	FWISR224-21	OQ992148	Poeciliidae	Xiphophorus	sp.	Xiphophorus hellerii	Eastern	Northern Jordan river basin	Ein Te'o	Xi.sp._A
