# Supplementary material for: Revisiting the species list of freshwater fish in Israel based on DNA barcoding
Source: Ecol Evol. 2023 Dec 20;13(12):e10812. doi: 10.1002/ece3.10812 (PMC10731390; doi:10.1002/ece3.10812)
Supplement: Supplementary file 2 — File S2 [file ECE3-13-e10812-s001.txt]

>FFMBH1230-14|Acanthobrama_lissneri
GTCATCGTTACCGCCCACGCCTTCGTAATAATTTTCTTTATAGTAATGCCAATTCTTATTGGAGGGTTTGGAAACTGACTCGTCCCATTAATAATTGGTGCGCCTGATATGGCATTCCCACGAATAAATAATATGAGCTTCTGACTTCTGCCCCCATCATTCCTACTACTACTAGCCTCTTCTGGTGTTGAAGCTGGTGCTGGGACAGGGTGAACAGTATACCCGCCACTTGCAGGCAATCTCGCCCATGCAGGGGCATCAGTAGATTTAACGATCTTCTCTCTCCACTTAGCGGGTGTATCATCAATTTTAGGCGCAGTTAACTTCATTACCACAATTATCAACATGAAACCCCCAGCCATCTCTCAGTATCAGACACCCCTCTTTGTATGAGCCGTACTGGTAACAGCCGTCCTTCTCCTCCTGTCACTACCAGTCC
>FFMBH2704-14|Acanthobrama_lissneri
GTCATCGTTACCGCCCACGCCTTCGTAATAATTTTCTTTATAGTAATGCCAATTCTTATTGGAGGGTTTGGAAACTGACTCGTCCCATTAATAATTGGTGCGCCTGATATGGCATTCCCACGAATAAATAATATGAGCTTCTGACTTCTGCCCCCATCATTCCTACTACTACTAGCCTCTTCTGGTGTTGAAGCTGGTGCTGGGACAGGGTGAACAGTATACCCGCCACTTGCAGGCAATCTCGCCCATGCAGGGGCATCAGTAGATTTAACGATCTTCTCTCTCCACTTAGCGGGTGTATCATCAATTTTAGGCGCAGTTAACTTCATTACCACAATTATCAACATGAAACCCCCAGCCATCTCTCAGTATCAGACACCCCTCTTTGTATGAGCCGTACTGGTAACAGCCGTCCTTCTCCTCCTGTCACTACCAGTCC
>FFMBH2710-14|Acanthobrama_lissneri
GTCATCGTTACCGCCCACGCCTTCGTAATAATTTTCTTTATAGTAATGCCAATTCTTATTGGAGGGTTTGGAAACTGACTCGTCCCATTAATAATTGGTGCGCCTGATATGGCATTCCCACGAATAAATAATATGAGCTTCTGACTTCTGCCCCCATCATTCCTACTACTACTAGCCTCTTCTGGTGTTGAAGCTGGTGCTGGGACAGGGTGAACAGTATACCCGCCACTTGCAGGCAATCTCGCCCATGCAGGGGCATCAGTAGATTTAACGATCTTCTCTCTCCACTTAGCGGGTGTATCATCAATTTTAGGCGCAGTTAACTTCATTACCACAATTATCAACATGAAACCCCCAGCCATCTCTCAGTATCAGACACCCCTCTTTGTATGAGCCGTACTGGTAACAGCCGTCCTTCTCCTCCTGTCACTACCAGTCC
>RHCOI003-15|Acanthobrama_lissneri
GTCATCGTTACCGCCCACGCCTTCGTAATAATTTTCTTTATAGTAATGCCAATTCTTATTGGAGGGTTTGGAAACTGACTCGTCCCATTAATAATTGGTGCGCCTGATATGGCATTCCCACGAATAAATAATATGAGCTTCTGACTTCTGCCCCCATCATTCCTACTACTACTAGCCTCTTCTGGTGTTGAAGCTGGTGCTGGGACAGGGTGAACAGTATACCCGCCACTTGCAGGCAATCTCGCCCATGCAGGGGCATCAGTAGATTTAACGATCTTCTCTCTCCACTTAGCGGGTGTATCATCAATTTTAGGCGCAGTTAACTTCATTACCACAATTATCAACATGAAACCCCCAGCCATCTCTCAGTATCAGACACCCCTCTTTGTATGAGCCGTACTGGTAACAGCCGTCCTTCTCCTCCTGTCACTACCAGTCC
>FFMBH1702-14|Acanthobrama_telavivensis
GTCATCGTTACCGCCCACGCCTTCGTAATAATTTTCTTTATAGTAATGCCAATTCTTATTGGAGGGTTTGGAAACTGACTCGTCCCATTAATAATTGGTGCGCCTGATATGGCATTCCCACGAATAAATAATATGAGCTTCTGACTTCTGCCCCCATCATTCCTACTACTACTAGCCTCTTCTGGTGTTGAAGCTGGTGCTGGGACAGGGTGAACAGTATACCCGCCACTTGCAGGCAATCTCGCCCATGCAGGGGCATCAGTAGATTTAACGATCTTCTCTCTCCACTTAGCGGGTGTATCATCAATTTTAGGCGCAGTTAACTTCATTACCACAATTATCAACATGAAACCCCCAGCCATCTCTCAGTATCAGACACCCCTCTTTGTATGAGCCGTACTGGTAACAGCCGTCCTTCTCCTCCTGTCACTACCAGTCC
>LKCOX018-19|Acanthobrama_telavivensis
GTCATCGTTACCGCCCACGCCTTCGTAATAATTTTCTTTATAGTAATGCCAATTCTTATTGGAGGGTTTGGAAACTGACTCGTCCCATTAATAATTGGTGCGCCTGATATGGCATTCCCACGAATAAATAATATGAGCTTCTGACTTCTGCCCCCATCATTCCTACTACTACTAGCCTCTTCTGGTGTTGAAGCTGGTGCTGGGACAGGGTGAACAGTATACCCACCACTTGCAGGCAATCTCGCCCATGCAGGGGCATCAGTAGATTTAACGATCTTCTCTCTCCACTTAGCGGGTGTATCATCAATTTTAGGCGCAGTTAACTTCATTACCACAATTATCAACATGAAACCCCCAGCCATCTCTCAGTATCAGACACCCCTCTTTGTATGAGCCGTACTGGTAACAGCCGTCCTTCTCCTCCTGTCACTACCAGTCC
>LKCOX019-19|Acanthobrama_telavivensis
GTCATCGTTACCGCCCACGCCTTCGTAATAATTTTCTTTATAGTAATGCCAATTCTTATTGGAGGGTTTGGAAACTGACTCGTCCCATTAATAATTGGTGCGCCTGATATGGCATTCCCACGAATAAATAATATGAGCTTCTGACTTCTGCCCCCATCATTCCTACTACTACTAGCCTCTTCTGGTGTTGAAGCTGGTGCTGGGACAGGGTGAACAGTATACCCGCCACTTGCAGGCAATCTCGCCCATGCAGGGGCATCAGTAGATTTAACGATCTTCTCTCTCCACTTAGCGGGTGTATCATCAATTTTAGGCGCAGTTAACTTCATTACCACAATTATCAACATGAAACCCCCAGCCATCTCTCAGTATCAGACACCCCTCTTTGTATGAGCCGTACTGGTAACAGCCGTCCTTCTCCTCCTGTCACTACCAGTCC
>LKCOX020-19|Acanthobrama_telavivensis
GTCATCGTTACCGCCCACGCCTTCGTAATAATTTTCTTTATAGTAATGCCAATTCTTATTGGAGGGTTTGGAAACTGACTCGTCCCATTAATAATTGGTGCGCCTGATATGGCATTCCCACGAATAAATAATATGAGCTTCTGACTTCTGCCCCCATCATTCCTACTACTACTAGCCTCTTCTGGTGTTGAAGCTGGTGCTGGGACAGGGTGAACAGTATACCCGCCACTTGCAGGCAATCTCGCCCATGCAGGGGCATCAGTAGATTTAACGATCTTCTCTCTCCACTTAGCGGGTGTATCATCAATTTTAGGCGCAGTTAACTTCATTACCACAATTATCAACATGAAACCCCCAGCCATCTCTCAGTATCAGACACCCCTCTTTGTATGAGCCGTACTGGTAACAGCCGTCCTTCTCCTCCTGTCACTACCAGTCC
>LKCOX021-19|Acanthobrama_telavivensis
GTCATCGTTACCGCCCACGCCTTCGTAATAATTTTCTTTATAGTAATGCCAATTCTTATTGGAGGGTTTGGAAACTGACTCGTCCCATTAATAATTGGTGCGCCTGATATGGCATTCCCACGAATAAATAATATGAGCTTCTGACTTCTGCCCCCATCATTCCTACTACTACTAGCCTCTTCTGGTGTTGAAGCTGGTGCTGGGACAGGGTGAACAGTATACCCACCACTTGCAGGCAATCTCGCCCATGCAGGGGCATCAGTAGATTTAACGATCTTCTCTCTCCACTTAGCGGGTGTATCATCAATTTTAGGCGCAGTTAACTTCATTACCACAATTATCAACATGAAACCCCCAGCCATCTCTCAGTATCAGACACCCCTCTTTGTATGAGCCGTACTGGTAACAGCCGTCCTTCTCCTCCTGTCACTACCAGTCC
>LKCOX022-19|Acanthobrama_telavivensis
GTCATCGTTACCGCCCACGCCTTCGTAATAATTTTCTTTATAGTAATGCCAATTCTTATTGGAGGGTTTGGAAACTGACTCGTCCCATTAATAATTGGTGCGCCTGATATGGCATTCCCACGAATAAATAATATGAGCTTCTGACTTCTGCCCCCATCATTCCTACTACTACTAGCCTCTTCTGGTGTTGAAGCTGGTGCTGGGACAGGGTGAACAGTATACCCACCACTTGCAGGCAATCTCGCCCATGCAGGGGCATCAGTAGATTTAACGATCTTCTCTCTCCACTTAGCGGGTGTATCATCAATTTTAGGCGCAGTTAACTTCATTACCACAATTATCAACATGAAACCCCCAGCCATCTCTCAGTATCAGACACCCCTCTTTGTATGAGCCGTACTGGTAACAGCCGTCCTTCTCCTCCTGTCACTACCAGTCC
>LKCOX023-19|Acanthobrama_telavivensis
GTCATCGTTACCGCCCACGCCTTCGTAATAATTTTCTTTATAGTAATGCCAATTCTTATTGGAGGGTTTGGAAACTGACTCGTCCCATTAATAATTGGTGCGCCTGATATGGCATTCCCACGAATAAATAATATGAGCTTCTGACTTCTGCCCCCATCATTCCTACTACTACTAGCCTCTTCTGGTGTTGAAGCTGGTGCTGGGACAGGGTGAACAGTATACCCGCCACTTGCAGGCAATCTCGCCCATGCAGGGGCATCAGTAGATTTAACGATCTTCTCTCTCCACTTAGCGGGTGTATCATCAATTTTAGGCGCAGTTAACTTCATTACCACAATTATCAACATGAAACCCCCAGCCATCTCTCAGTATCAGACACCCCTCTTTGTATGAGCCGTACTGGTAACAGCCGTCCTTCTCCTCCTGTCACTACCAGTCC
>LKCOX024-19|Acanthobrama_telavivensis
GTCATCGTTACCGCCCACGCCTTCGTAATAATTTTCTTTATAGTAATGCCAATTCTTATTGGAGGGTTTGGAAACTGACTCGTCCCATTAATAATTGGTGCGCCTGATATGGCATTCCCACGAATAAATAATATGAGCTTCTGACTTCTGCCCCCATCATTCCTACTACTACTAGCCTCTTCTGGTGTTGAAGCTGGTGCTGGGACAGGGTGAACAGTATACCCGCCACTTGCAGGCAATCTCGCCCATGCAGGGGCATCAGTAGATTTAACGATCTTCTCTCTCCACTTAGCGGGTGTATCATCAATTTTAGGCGCAGTTAACTTCATTACCACAATTATCAACATGAAACCCCCAGCCATCTCTCAGTATCAGACACCCCTCTTTGTATGAGCCGTACTGGTAACAGCCGTCCTTCTCCTCCTGTCACTACCAGTCC
>Ac.li0001|Acanthobrama_lissneri
GTCATCGTTACCGCCCACGCCTTCGTAATAATTTTCTTTATAGTGATGCCAATTCTTATTGGAGGGTTTGGAAACTGACTCGTCCCATTAATAATTGGTGCGCCTGATATGGCATTCCCACGAATAAATAATATGAGCTTCTGACTTCTGCCCCCATCATTCCTACTACTACTAGCTTCTTCTGGTGTTGAAGCTGGTGCTGGAACAGGGTGAACAGTATACCCGCCACTTGCAGGCAATCTCGCCCATGCAGGGGCATCAGTAGATTTAACGATCTTCTCTCTCCACTTAGCGGGTGTATCATCAATTTTAGGCGCAGTTAACTTCATTACCACAATTATTAACATGAAACCCCCAGCCATCTCTCAGTATCAGACACCCCTCTTTGTATGAGCCGTACTGGTAACAGCCGTCCTTCTCCTCCTGTCACTACCAGTCC
>Ac.li0002|Acanthobrama_lissneri
GTCATCGTTACCGCCCACGCCTTCGTAATAATTTTCTTTATAGTGATGCCAATTCTTATTGGAGGGTTTGGAAACTGACTCGTCCCATTAATAATTGGTGCGCCTGATATGGCATTCCCACGAATAAATAATATGAGCTTCTGACTTCTGCCCCCATCATTCCTACTACTACTAGCTTCTTCTGGTGTTGAAGCTGGTGCTGGAACAGGGTGAACAGTATACCCGCCACTTGCAGGCAATCTCGCCCATGCAGGGGCATCAGTAGATTTAACGATCTTCTCTCTCCACTTAGCGGGTGTATCATCAATTTTAGGCGCAGTTAACTTCATTACCACAATTATTAACATGAAACCCCCAGCCATCTCTCAGTATCAGACACCCCTCTTTGTATGAGCCGTACTGGTAACAGCCGTCCTTCTCCTCCTGTCACTACCAGTCC
>Ac.li0003|Acanthobrama_lissneri
GTCATCGTTACCGCCCACGCCTTCGTAATAATTTTCTTTATAGTAATGCCAATTCTTATTGGAGGGTTTGGAAACTGACTCGTCCCATTAATAATTGGTGCGCCTGATATGGCATTCCCACGAATAAATAATATGAGCTTCTGACTTCTGCCCCCATCATTCCTACTACTACTAGCCTCTTCTGGTGTTGAAGCTGGTGCTGGGACAGGGTGAACAGTATACCCACCACTTGCAGGCAATCTCGCCCATGCAGGGGCATCAGTAGATTTAACGATCTTCTCTCTCCACTTAGCGGGTGTATCATCAATTTTAGGCGCAGTTAACTTCATTACCACAATTATCAACATGAAACCCCCAGCCATCTCTCAGTATCAGACACCCCTCTTTGTATGAGCCGTACTGGTAACAGCCGTCCTTCTCCTCCTGTCACTACCAGTCC
>Ac.li0004|Acanthobrama_lissneri
GTCATCGTTACCGCCCACGCCTTCGTAATAATTTTCTTTATAGTAATGCCAATTCTTATTGGAGGGTTTGGAAACTGACTCGTCCCATTAATAATTGGTGCGCCTGATATGGCATTCCCACGAATAAATAATATGAGCTTCTGACTTCTGCCCCCATCATTCCTACTACTACTAGCCTCTTCTGGTGTTGAAGCTGGTGCTGGGACAGGGTGAACAGTATACCCACCACTTGCAGGCAATCTCGCCCATGCAGGGGCATCAGTAGATTTAACGATCTTCTCTCTCCACTTAGCGGGTGTATCATCAATTTTAGGCGCAGTTAACTTCATTACCACAATTATCAACATGAAACCCCCAGCCATCTCTCAGTATCAGACACCCCTCTTTGTATGAGCCGTACTGGTAACAGCCGTCCTTCTCCTCCTGTCACTACCAGTCC
>Ac.li0005|Acanthobrama_lissneri
GTCATCGTTACCGCCCACGCCTTCGTAATAATTTTCTTTATAGTAATGCCAATTCTTATTGGAGGGTTTGGAAACTGACTCGTCCCATTAATAATTGGTGCGCCTGATATGGCATTCCCACGAATAAATAATATGAGCTTCTGACTTCTGCCCCCATCATTCCTACTACTACTAGCCTCTTCTGGTGTTGAAGCTGGTGCTGGGACAGGGTGAACAGTATACCCGCCACTTGCAGGCAATCTCGCCCATGCAGGGGCATCAGTAGATTTAACGATCTTCTCTCTCCACTTAGCGGGTGTATCATCAATTTTAGGCGCAGTTAACTTCATTACCACAATTATCAACATGAAACCCCCAGCCATCTCTCAGTATCAGACACCCCTCTTTGTATGAGCCGTACTGGTAACAGCCGTCCTTCTCCTCCTGTCACTACCAGTCC
>Ac.li0006|Acanthobrama_lissneri
GTCATCGTTACCGCCCACGCCTTCGTAATAATTTTCTTTATAGTAATGCCAATTCTTATTGGAGGGTTTGGAAACTGACTCGTCCCATTAATAATTGGTGCGCCTGATATGGCATTCCCACGAATAAATAATATGAGCTTCTGACTTCTGCCCCCATCATTCCTACTACTACTAGCCTCTTCTGGTGTTGAAGCTGGTGCTGGGACAGGGTGAACAGTATACCCGCCACTTGCAGGCAATCTCGCCCATGCAGGGGCATCAGTAGATTTAACGATCTTCTCTCTTCACTTAGCGGGTGTATCATCAATTTTAGGCGCAGTTAACTTCATTACCACAATTATCAACATGAAACCCCCAGCCATCTCTCAGTATCAGACACCCCTCTTTGTATGAGCCGTACTGGTAACAGCCGTCCTTCTCCTCCTGTCACTACCAGTCC
>Ac.li0007|Acanthobrama_lissneri
GTCATCGTTACCGCCCACGCCTTCGTAATAATTTTCTTTATAGTAATGCCAATTCTTATTGGAGGGTTTGGAAACTGACTCGTCCCATTAATAATTGGTGCGCCTGATATGGCATTCCCGCGAATAAATAATATGAGCTTCTGACTTCTGCCCCCATCATTCCTACTACTACTAGCCTCTTCTGGTGTTGAAGCTGGTGCTGGGACAGGGTGAACAGTATACCCGCCACTTGCAGGCAATCTCGCCCATGCAGGGGCATCAGTAGATTTAACGATCTTCTCTCTCCACTTAGCGGGTGTATCATCAATTTTAGGCGCAGTTAACTTCATTACCACAATTATCAACATGAAACCCCCAGCCATCTCTCAGTATCAGACACCCCTCTTTGTATGAGCCGTACTGGTAACAGCCGTCCTTCTCCTCCTGTCACTACCAGTCC
>Ac.li0008|Acanthobrama_lissneri
GTCATCGTTACCGCCCACGCCTTCGTAATAATTTTCTTTATAGTAATGCCAATTCTTATTGGAGGGTTTGGAAACTGACTCGTCCCATTAATAATTGGTGCGCCTGATATGGCATTCCCACGAATAAATAATATGAGCTTCTGACTTCTGCCCCCATCATTCCTACTACTACTAGCCTCTTCTGGTGTTGAAGCTGGTGCTGGGACAGGGTGAACAGTATACCCGCCACTTGCAGGCAATCTCGCCCATGCAGGGGCATCAGTAGATTTAACGATCTTCTCTCTTCACTTAGCGGGTGTATCATCAATTTTAGGCGCAGTTAACTTCATTACCACAATTATCAACATGAAACCCCCAGCCATCTCTCAGTATCAGACACCCCTCTTTGTATGAGCCGTACTGGTAACAGCCGTCCTTCTCCTCCTGTCACTACCAGTCC
>Ac.te0001|Acanthobrama_telavivensis
GTCATCGTTACCGCCCACGCCTTCGTAATAATTTTCTTTATAGTAATGCCAATTCTTATTGGAGGGTTTGGAAACTGACTCGTCCCATTAATAATTGGTGCGCCTGATATGGCATTCCCACGAATAAATAATATGAGCTTCTGACTTCTGCCCCCATCATTCCTACTACTACTAGCCTCTTCTGGTGTTGAAGCTGGTGCTGGGACAGGGTGAACAGTATACCCACCACTTGCAGGCAATCTCGCCCATGCAGGGGCATCAGTAGATTTAACGATCTTCTCTCTCCACTTAGCGGGTGTATCATCAATTTTAGGCGCAGTTAACTTCATTACCACAATTATCAACATGAAACCCCCAGCCATCTCTCAGTATCAGACACCCCTCTTTGNNNNAGCCGTACTGGTAACAGCCGTCCTTCTCCTCCTGTCACTACCAGTCC
>Ac.te0002|Acanthobrama_telavivensis
GTCATCGTTACCGCCCACGCCTTCGTAATAATTTTCTTTATAGTAATGCCAATTCTTATTGGAGGGTTTGGAAACTGACTCGTCCCATTAATAATTGGTGCGCCTGATATGGCATTCCCACGAATAAATAATATGAGCTTCTGACTTCTGCCCCCATCATTCCTACTACTACTAGCCTCTTCTGGTGTTGAAGCTGGTGCTGGGACAGGGTGAACAGTATACCCACCACTTGCAGGCAATCTCGCCCATGCAGGGGCATCAGTAGATTTAACGATCTTCTCTCTCCACTTAGCGGGTGTATCATCAATTTTAGGCGCAGTTAACTTCATTACCACAATTATCAACATGAAACCCCCAGCCATCTCTCAGTATCAGACACCCCTCTTTGTATGAGCCGTACTGGTAACAGCCGTCCTTCTCCTCCTGTCACTACCAGTCC
>Ac.te0003|Acanthobrama_telavivensis
GTCATCGTTACCGCCCACGCCTTCGTAATAATTTTCTTTATAGTAATGCCAATTCTTATTGGAGGGTTTGGAAACTGACTCGTCCCATTAATAATTGGTGCGCCTGATATGGCATTCCCACGAATAAATAATATGAGCTTCTGACTTCTGCCCCCATCATTCCTACTACTACTAGCCTCTTCTGGTGTTGAAGCTGGTGCTGGGACAGGGTGAACAGTATACCCACCACTTGCAGGCAATCTCGCCCATGCAGGGGCATCAGTAGATTTAACGATCTTCTCTCTCCACTTAGCGGGTGTATCATCAATTTTAGGCGCAGTTAACTTCATTACCACAATTATCAACATGAAACCCCCAGCCATCTCTCAGTATCAGACACCCCTCTTTGTATGAGCCGTACTGGTAACAGCCGTCCTTCTCCTCCTGTCACTACCAGTCC
