# Supplementary material for: Revisiting the species list of freshwater fish in Israel based on DNA barcoding
Source: Ecol Evol. 2023 Dec 20;13(12):e10812. doi: 10.1002/ece3.10812 (PMC10731390; doi:10.1002/ece3.10812)
Supplement: Supplementary file 3 — File S3 [file ECE3-13-e10812-s005.txt]

>FFMBH1048-14|Garra_ghorensis
TTGTAATAATTTTCTTTATAGTTATACCCATTCTGATCGGGGGGTTTGGAAATTGACTTGTACCACTAATAATTGGAGCCCCAGACATGGCATTCCCACGAATAAATAATATAAGCTTCTGACTATTACCCCCGTCATTTTTATTATTACTGGCCTCATCTGGCGTAGAAGCCGGAGCCGGAACGGGATGAACAGTTTATCCACCCCTTGCAGGTAACCTTGCCCATGCAGGAGCGTCAGTAGACTTAACAATTTTCTCACTGCATCTAGCAGGAGTATCATCAATTCTAGGGGCTATCAATTTTATTACCACAACCATTAATATAAAACCCCCAGCCATCTCCCAATATCAAACACCACTATTCGTGTGGTCTGTACTTGTAACCGCCGTACTAC
>FFMBH1049-14|Garra_ghorensis
TTGTAATAATTTTCTTTATAGTTATACCCATTCTGATCGGGGGGTTTGGAAATTGACTTGTACCACTAATAATTGGAGCCCCAGACATGGCATTCCCACGAATAAATAATATAAGCTTCTGACTATTACCCCCGTCATTTTTATTATTACTGGCCTCATCTGGCGTAGAAGCCGGAGCCGGAACGGGATGAACAGTTTATCCACCCCTTGCAGGTAACCTTGCCCATGCAGGAGCGTCAGTAGACTTAACAATTTTCTCACTGCATCTAGCAGGAGTATCATCAATTCTAGGGGCTATCAATTTTATTACCACAACCATTAATATAAAACCCCCAGCCATCTCCCAATATCAAACACCACTATTCGTGTGGTCTGTACTTGTAACCGCCGTACTAC
>FFMBH1050-14|Garra_ghorensis
TTGTAATAATTTTCTTTATAGTTATACCCATTCTGATCGGGGGGTTTGGAAATTGACTTGTACCACTAATAATTGGAGCCCCAGACATGGCATTCCCACGAATAAATAATATAAGCTTCTGACTATTACCCCCGTCATTTTTATTATTACTGGCCTCATCTGGCGTAGAAGCCGGAGCCGGAACGGGATGAACAGTTTATCCACCCCTTGCAGGTAACCTTGCCCATGCAGGAGCGTCAGTAGACTTAACAATTTTCTCACTGCATCTAGCAGGAGTATCATCAATTCTAGGGGCTATCAATTTTATTACCACAACCATTAATATAAAACCCCCAGCCATCTCCCAATATCAAACACCACTATTCGTGTGGTCTGTACTTGTAACCGCCGTACTAC
>FFMBH2610-14|Garra_ghorensis
TTGTAATAATTTTCTTTATAGTTATACCCATTCTGATCGGGGGGTTTGGAAATTGACTTGTACCACTAATAATTGGAGCCCCAGACATGGCATTCCCACGAATAAATAATATAAGCTTCTGACTATTACCCCCGTCATTTTTATTATTACTGGCCTCATCTGGCGTAGAAGCCGGAGCCGGAACGGGATGAACAGTTTATCCACCCCTTGCAGGTAACCTTGCCCATGCAGGAGCGTCAGTAGACTTAACAATTTTCTCACTGCATCTAGCAGGAGTATCATCAATTCTAGGGGCTATCAATTTTATTACCACAACCATTAATATAAAACCCCCAGCCATCTCCCAATATCAAACACCACTATTCGTGTGGTCTGTACTTGTAACCGCCGTACTAC
>FFMBH2611-14|Garra_ghorensis
TTGTAATAATTTTCTTTATAGTTATACCCATTCTGATCGGGGGGTTTGGAAATTGACTTGTACCACTAATAATTGGAGCCCCAGACATGGCATTCCCACGAATAAATAATATAAGCTTCTGACTATTACCCCCGTCATTTTTATTATTACTGGCCTCATCTGGCGTAGAAGCCGGAGCCGGAACGGGATGAACAGTTTATCCACCCCTTGCAGGTAACCTTGCCCATGCAGGAGCGTCAGTAGACTTAACAATTTTCTCACTGCATCTAGCAGGAGTATCATCAATTCTAGGGGCTATCAATTTTATTACCACAACCATTAATATAAAACCCCCAGCCATCTCCCAATATCAAACACCACTATTCGTGTGGTCTGTACTTGTAACCGCCGTACTAC
>RHCOI062-15|Garra_ghorensis
TTGTAATAATTTTCTTTATAGTTATACCCATTCTGATCGGGGGGTTTGGAAATTGACTTGTACCACTAATAATTGGAGCCCCAGACATGGCATTCCCACGAATAAATAATATAAGCTTCTGACTATTACCCCCGTCATTTTTATTATTACTGGCCTCATCTGGCGTAGAAGCCGGAGCCGGAACGGGATGAACAGTTTATCCACCCCTTGCAGGTAACCTTGCCCATGCAGGAGCGTCAGTAGACTTAACAATTTTCTCACTGCATCTAGCAGGAGTATCATCAATTCTAGGGGCTATCAATTTTATTACCACAACCATTAATATAAAACCCCCAGCCATCTCCCAATATCAAACACCACTATTCGTGTGGTCTGTACTTGTAACCGCCGTACTAC
>RHCOI063-15|Garra_ghorensis
TTGTAATAATTTTCTTTATAGTTATACCCATTCTGATCGGGGGGTTTGGAAATTGACTTGTACCACTAATAATTGGAGCCCCAGACATGGCATTCCCACGAATAAATAATATAAGCTTCTGACTATTACCCCCGTCATTTTTATTATTACTGGCCTCATCTGGCGTAGAAGCCGGAGCCGGAACGGGATGAACAGTTTATCCACCCCTTGCAGGTAACCTTGCCCATGCAGGAGCGTCAGTAGACTTAACAATTTTCTCACTGCATCTAGCAGGAGTATCATCAATTCTAGGGGCTATCAATTTTATTACCACAACCATTAATATAAAACCCCCAGCCATCTCCCAATATCAAACACCACTATTCGTGTGGTCTGTACTTGTAACCGCCGTACTAC
>RHCOI047-15|Garra_jordanica
TTGTAATAATTTTCTTTATAGTTATACCTATTCTAATCGGGGGGTTTGGGAATTGACTTGTGCCGCTAATAATTGGGGCCCCAGACATAGCGTTCCCACGAATAAATAATATAAGCTTCTGACTATTACCCCCGTCATTTCTATTATTACTGGCCTCATCTGGCGTAGAAGCCGGAGCCGGAACGGGATGAACAGTTTACCCACCCCTTGCAGGCAACCTTGCCCATGCAGGAGCGTCAGTAGACTTAACAATTTTCTCATTACATCTAGCAGGAGTGTCATCAATTCTAGGGGCTATTAATTTTATTACCACAACCATTAACATAAAACCCCCAGCCATCTCCCAATATCAAACACCACTCTTCGTATGGTCTGTACTTGTAACCGCCGTACTAC
>RHCOI048-15|Garra_jordanica
TTGTAATAATTTTCTTTATAGTTATACCTATTCTAATCGGGGGGTTTGGGAATTGACTTGTGCCGCTAATAATTGGGGCCCCAGACATAGCGTTCCCACGAATAAATAATATAAGCTTCTGACTATTACCCCCGTCATTTCTATTATTACTGGCCTCATCTGGCGTAGAAGCCGGAGCCGGAACGGGATGAACAGTTTACCCACCCCTTGCAGGCAACCTTGCCCATGCAGGAGCGTCAGTAGACTTAACAATTTTCTCATTACATCTAGCAGGAGTGTCATCAATTCTAGGGGCTATTAATTTTATTACCACAACCATTAACATAAAACCCCCAGCCATCTCCCAATATCAAACACCACTCTTCGTATGGTCTGTACTTGTAACCGCCGTACTAC
>FFMBH1040-14|Garra_nana
TTGTAATAATTTTCTTTATAGTTATACCCATTCTGATTGGGGGGTTTGGAAACTGACTCGTGCCACTAATAATTGGGGCCCCAGACATAGCATTCCCACGAATAAATAATATAAGTTTCTGACTACTACCTCCGTCATTTCTATTACTATTAGCCTCATCTGGTGTAGAAGCCGGGGCCGGAACAGGATGAACAGTTTACCCACCCCTTGCAGGCAATCTTGCCCATGCAGGAGCGTCAGTAGACCTAACAATTTTCTCACTACATCTAGCAGGGGTATCATCAATTCTAGGGGCCATTAATTTTATTACCACAACCATTAATATAAAACCCCCAGCCATCTCCCAGTATCAGACACCACTCTTCGTGTGGTCTGTACTTGTAACTGCTGTACTAC
>FFMBH1047-14|Garra_nana
TTGTAATAATTTTCTTTATAGTTATACCCATTCTGATTGGGGGGTTTGGAAACTGACTCGTACCACTAATAATTGGGGCCCCAGACATAGCATTCCCACGAATAAATAATATAAGTTTCTGACTACTGCCTCCGTCATTTCTATTACTATTAGCCTCATCTGGTGTAGAAGCCGGGGCCGGAACAGGATGGACAGTTTACCCGCCCCTTTCAGGTAATCTTGCCCATGCAGGAGCGTCAGTAGACCTAACAATTTTCTCACTACACCTAGCAGGGGTATCATCAATTCTAGGGGCCATTAATTTTATTACCACAACCATTAATATAAAACCCCCAGCCATCTCCCAGTATCAAACACCACTCTTCGTGTGATCTGTACTTGTGACTGCCGTGCTAC
>FFMBH2140-14|Garra_nana
TTGTAATAATTTTCTTTATAGTTATACCCATTCTGATTGGGGGGTTTGGAAACTGACTCGTGCCACTAATAATTGGGGCCCCAGACATAGCATTCCCACGAATAAATAATATAAGTTTCTGACTACTACCTCCGTCATTTCTATTACTATTAGCCTCATCTGGTGTAGAAGCCGGGGCCGGAACAGGATGAACAGTTTACCCACCCCTTGCAGGCAATCTTGCCCATGCAGGAGCGTCAGTAGACCTAACAATTTTCTCACTACATCTAGCAGGGGTATCATCAATTCTAGGGGCCATTAATTTTATTACCACAACCATTAATATAAAACCCCCAGCCATCTCCCAGTATCAGACACCACTCTTCGTGTGGTCTGTACTTGTAACTGCTGTACTAC
>FFMBH2141-14|Garra_nana
TTGTAATAATTTTCTTTATAGTTATACCCATTCTGATTGGGGGGTTTGGAAACTGACTCGTGCCACTAATAATTGGGGCCCCAGACATAGCATTCCCACGAATAAATAATATAAGTTTCTGACTACTACCTCCGTCATTTCTATTACTATTAGCCTCATCTGGTGTAGAAGCCGGGGCCGGAACAGGATGAACAGTTTACCCACCCCTTGCAGGCAATCTTGCCCATGCAGGAGCGTCAGTAGACCTAACAATTTTCTCACTACATCTAGCAGGGGTATCATCAATTCTAGGGGCCATTAATTTTATTACCACAACCATTAATATAAAACCCCCAGCCATCTCCCAGTATCAGACACCACTCTTCGTGTGGTCTGTACTTGTAACTGCTGTACTAC
>FFMBH2142-14|Garra_nana
TTGTAATAATTTTCTTTATAGTTATACCCATTCTGATTGGGGGGTTTGGAAACTGACTCGTGCCACTAATAATTGGGGCCCCAGACATAGCATTCCCACGAATAAATAATATAAGTTTCTGACTACTACCTCCGTCATTTCTATTACTATTAGCCTCATCTGGTGTAGAAGCCGGGGCCGGAACAGGATGAACAGTTTACCCACCCCTTGCAGGCAATCTTGCCCATGCAGGAGCGTCAGTAGACCTAACAATTTTCTCACTACATCTAGCAGGGGTATCATCAATTCTAGGGGCCATTAATTTTATTACCACAACCATTAATATAAAACCCCCAGCCATCTCCCAGTATCAGACACCACTCTTCGTGTGGTCTGTACTTGTAACTGCTGTACTAC
>FFMBH2143-14|Garra_nana
TTGTAATAATTTTCTTTATAGTTATACCCATTCTGATTGGGGGGTTTGGAAACTGACTCGTGCCACTAATAATTGGGGCCCCAGACATAGCATTCCCACGAATAAATAATATAAGTTTCTGACTACTACCTCCGTCATTTCTATTACTATTAGCCTCATCTGGTGTAGAAGCCGGGGCCGGAACAGGATGAACAGTTTACCCACCCCTTGCAGGCAATCTTGCCCATGCAGGAGCGTCAGTAGACCTAACAATTTTCTCACTACATCTAGCAGGGGTATCATCAATTCTAGGGGCCATTAATTTTATTACCACAACCATTAATATAAAACCCCCAGCCATCTCCCAGTATCAGACACCACTCTTCGTGTGGTCTGTACTTGTAACTGCTGTACTAC
>FFMBH2192-14|Garra_nana
TTGTAATAATTTTCTTTATAGTTATACCCATTCTGATTGGGGGGTTTGGAAACTGACTCGTACCACTAATAATTGGGGCCCCAGACATAGCATTCCCACGAATAAATAATATAAGTTTCTGACTACTGCCTCCGTCATTTCTATTACTATTAGCCTCATCTGGTGTAGAAGCCGGGGCCGGAACAGGATGGACAGTTTACCCGCCCCTTTCAGGTAATCTTGCCCATGCAGGAGCGTCAGTAGACCTAACAATTTTCTCACTACACCTAGCAGGGGTATCATCAATTCTAGGGGCCATTAATTTTATTACCACAACCATTAATATAAAACCCCCAGCCATCTCCCAGTATCAAACACCACTCTTCGTGTGATCTGTACTTGTGACTGCCGTGCTAC
>ANGBF1884-12|Garra_rufa
TTGTAATAATTTTCTTTATAGTTATGCCCATTCTAATCGGGGGGTTTGGGAATTGACTTGTGCCACTAATAATTGGGGCCCCAGACATAGCATTCCCACGAATAAATAATATAAGCTTCTGACTACTGCCCCCATCATTTCTATTATTACTAGCCTCATCTGGTGTAGAAGCCGGGGCCGGAACGGGATGAACAGTTTACCCACCCCTTGCAGGCAACCTTGCCCATGCAGGAGCGTCAGTAGACTTAACAATTTTCTCACTACATCTAGCAGGGGTGTCATCAATTCTAGGGGCCATCAATTTTATTACCACAACCATTAATATAAAACCCCCAGCCATCTCCCAATATCAAACACCACTCTTCGTGTGGTCTGTACTTGTAACCGCCGTACTAC
>ANGBF1885-12|Garra_rufa
TTGTAATAATTTTCTTTATAGTTATGCCCATTCTAATCGGGGGGTTTGGGAATTGACTTGTGCCACTAATAATTGGGGCCCCAGACATAGCATTCCCACGAATAAATAATATAAGCTTCTGACTACTGCCCCCATCATTTCTATTATTACTAGCCTCATCTGGTGTAGAAGCCGGGGCCGGAACGGGATGAACAGTTTACCCACCCCTTGCAGGCAACCTTGCCCATGCAGGAGCGTCAGTAGACTTAACAATTTTCTCACTACATCTAGCAGGGGTGTCATCAATTCTAGGGGCCATCAATTTTATTACCACAACCATTAATATAAAACCCCCAGCCATCTCCCAATATCAAACACCACTCTTCGTGTGGTCTGTACTTGTAACCGCCGTACTAC
>ANGBF19660-19|Garra_rufa
TTGTAATAATTTTCTTTATAGTTATGCCCATTCTAATCGGGGGGTTTGGGAATTGACTTGTGCCACTAATAATTGGGGCCCCAGACATAGCATTCCCACGAATAAATAACATAAGCTTCTGACTACTGCCCCCATCATTTCTATTATTACTAGCCTCATCTGGTGTAGAAGCCGGGGCCGGAACGGGATGAACAGTTTACCCACCCCTTGCAGGCAACCTTGCCCATGCAGGAGCGTCAGTAGACTTAACAATTTTCTCACTACATCTAGCAGGGGTGTCATCAATTCTAGGGGCCATCAATTTTATTACCACAACCATTAATATAAAACCCCCAGCCATCTCCCAATATCAAACACCACTCTTCGTGTGGTCTGTACTTGTAACCGCCGTACTAC
>ANGBF19661-19|Garra_rufa
TTGTAATAATTTTCTTTATAGTTATGCCCATTCTAATCGGGGGATTTGGGAATTGACTTGTGCCACTAATAATTGGGGCCCCAGACATAGCATTCCCACGAATAAATAATATAAGCTTCTGACTACTGCCCCCATCATTTCTATTATTACTAGCCTCATCTGGTGTAGAAGCCGGGGCCGGAACGGGATGAACAGTTTACCCACCCCTTGCAGGCAACCTTGCCCATGCAGGAGCGTCAGTAGACTTAACAATTTTCTCACTACATCTAGCAGGGGTGTCATCAATTCTAGGGGCCATCAATTTTATTACCACAACCATTAATATAAAACCCCCAGCCATCTCCCAATATCAAACACCACTCTTCGTGTGGTCTGTACTTGTAACCGCCGTACTAC
>GBMIN118446-17|Garra_rufa
TTGTAATAATTTTCTTTATAGTTATGCCCATTCTAATCGGGGGGTTTGGGAATTGACTTGTGCCACTAATAATTGGGGCCCCAGACATAGCATTCCCACGAATAAATAATATAAGCTTCTGACTACTGCCCCCATCATTTCTATTATTACTAGCCTCATCTGGCGTAGAAGCCGGGGCCGGAACGGGATGAACAGTTTACCCACCCCTTGCAGGCAACCTTGCCCATGCAGGAGCGTCAGTAGACTTAACAATCTTCTCACTACATCTAGCAGGGGTGTCATCAATTCTAGGGGCCATCAATTTTATTACCACAACCATTAATATAAAACCCCCAGCCATCTCCCAATATCAAACACCACTCTTCGTGTGGTCTGTACTTGTAACCGCCGTACTAC
>GBMIN118447-17|Garra_rufa
TTGTAATAATTTTCTTTATAGTTATGCCCATTCTAATCGGGGGGTTTGGGAATTGACTTGTGCCACTAATAATTGGGGCCCCAGACATAGCATTCCCACGAATAAATAATATAAGCTTCTGACTACTGCCCCCATCATTTCTATTATTACTAGCCTCATCTGGTGTAGAAGCCGGGGCCGGAACGGGGTGAACAGTTTACCCACCCCTTGCAGGCAACCTTGCCCATGCAGGAGCGTCAGTAGACTTAACAATTTTCTCACTACATCTAGCAGGGGTGTCATCAATTCTAGGGGCCATCAATTTTATTACCACAACCATTAATATAAAACCCCCAGCCATCTCCCAATATCAAACACCACTCTTCGTGTGGTCTGTACTTGTAACCGCCGTACTAC
>GBMIN125842-17|Garra_rufa
TTGTAATAATTTTCTTTATAGTTATGCCCATTCTAATCGGGGGGTTTGGGAATTGACTTGTGCCACTAATAATTGGGGCCCCAGACATAGCATTCCCACGAATAAATAACATAAGCTTCTGACTACTGCCCCCATCATTTCTATTATTACTAGCCTCATCTGGTGTAGAAGCCGGGGCCGGAACGGGATGAACAGTTTATCCACCCCTTGCAGGCAACCTTGCCCATGCAGGAGCGTCAGTAGACTTAACAATTTTCTCACTACATCTAGCAGGGGTGTCATCAATTCTAGGGGCCATCAATTTTATTACCACAACCATTAACATAAAACCCCCAGCCATCTCCCAATATCAAACACCACTCTTCGTGTGGTCTGTACTTGTAACCGCCGTACTAC
>GBMIN131427-17|Garra_rufa
TTGTAATAATTTTCTTTATAGTTATGCCCATTCTAATCGGGGGGTTTGGGAATTGACTTGTGCCACTAATAATTGGGGCCCCAGACATAGCATTCCCACGAATAAATAACATAAGCTTCTGACTACTGCCCCCATCATTTCTATTATTACTAGCCTCATCTGGTGTAGAAGCCGGGGCCGGAACGGGATGAACAGTTTACCCACCCCTTGCAGGCAACCTTGCCCATGCAGGAGCGTCAGTAGACTTAACAATTTTCTCACTACATCTAGCAGGGGTGTCATCAATTCTAGGGGCCATCAATTTTATTACCACAACCATTAATATAAAACCCCCAGCCATCTCCCAATATCAAACACCACTCTTCGTGTGGTCTGTACTTGTAACCGCCGTACTAC
>GBMIN93753-17|Garra_rufa
TTGTAATAATTTTCTTTATAGTTATGCCCATTCTAATCGGGGGGTTTGGGAATTGACTTGTGCCACTAATAATTGGGGCCCCAGACATAGCATTCCCACGAATAAATAATATAAGCTTCTGACTACTGCCCCCATCATTTCTATTATTACTAGCCTCATCTGGTGTAGAAGCCGGGGCCGGAACGGGATGAACAGTTTACCCACCCCTTGCAGGCAACCTTGCCCATGCAGGGGCGTCAGTAGACTTAACAATTTTCTCACTACATCTAGCAGGGGTGTCATCAATTCTAGGGGCCATCAATTTTATTACCACAACCATTAATATAAAACCCCCAGCCATCTCCCAATATCAAACACCACTCTTCGTGTGGTCTGTACTTGTAACCGCCGTACTAC
>GBMIN93754-17|Garra_rufa
TTGTAATAATTTTCTTTATAGTTATGCCCATTCTAATCGGGGGGTTTGGGAATTGACTTGTGCCACTAATAATTGGGGCCCCAGACATAGCATTCCCACGAATAAATAATATAAGCTTCTGACTACTGCCCCCATCATTTCTATTATTACTAGCCTCATCTGGTGTAGAAGCCGGGGCCGGAACGGGATGAACAGTTTACCCACCCCTTGCAGGCAACCTTGCCCATGCAGGAGCGTCAGTAGACTTAACAATTTTCTCACTACATCTAGCAGGGGTGTCATCAATTCTGGGGGCCATCAATTTTATTACCACAACCATTAATATAAAACCCCCAGCCATCTCCCAATATCAAACACCACTCTTCGTGTGATCTGTACTTGTAACCGCCGTACTAC
>GBMND25369-21|Garra_rufa
TTGTAATAATTTTCTTTATAGTTATGCCCATTCTAATCGGGGGATTTGGGAATTGACTTGTGCCACTAATAATTGGGGCCCCAGACATAGCATTCCCACGAATAAATAATATAAGCTTCTGACTACTGCCCCCATCATTTCTATTATTACTAGCCTCATCTGGTGTAGAAGCCGGGGCCGGAACGGGATGAACAGTTTACCCACCCCTTGCAGGCAACCTTGCCCATGCAGGAGCGTCAGTAGACTTAACAATTTTCTCACTACATCTAGCAGGGGTATCATCAATTCTAGGGGCCATCAATTTTATTACCACAACCATTAATATAAAACCCCCAGCCATCTCCCAATATCAAACACCACTCTTCGTGTGGTCTGTACTTGTAACCGCCGTACTAC
>GBMND25370-21|Garra_rufa
TTGTAATAATTTTCTTTATAGTTATGCCCATTCTAATCGGGGGGTTTGGGAATTGACTTGTGCCACTAATAATTGGGGCCCCAGACATAGCATTCCCACGAATAAATAATATAAGCTTCTGACTACTGCCCCCATCATTTCTATTATTACTAGCCTCATCTGGTGTAGAAGCCGGGGCCGGAACGGGATGAACAGTTTACCCGCCCCTTGCAGGCAACCTTGCCCATGCAGGAGCGTCAGTAGACTTAACAATTTTCTCACTACATCTAGCAGGGGTGTCATCAATTCTAGGGGCCATCAATTTTATTACCACAACCATTAATATAAAACCCCCAGCCATCTCCCAATATCAAACACCACTCTTCGTGTGGTCTGTACTTGTAACCGCCGTACTAC
>GBMND25371-21|Garra_rufa
TTGTAATAATTTTCTTTATAGTTATGCCCATTCTAATCGGGGGGTTTGGGAATTGACTTGTGCCACTAATAATTGGGGCCCCAGACATAGCATTCCCACGAATAAATAATATAAGCTTCTGACTACTGCCCCCATCATTTCTATTATTACTAGCCTCATCTGGTGTAGAAGCCGGGGCCGGAACGGGATGAACAGTTTACCCACCCCTTGCAGGCAACCTTGCCCATGCAGGAGCGTCAGTAGACTTAACAATTTTCTCACTACATCTAGCAGGGGTGTCATCAATTCTAGGGGCCATCAATTTTATTACCACAACCATTAATATAAAACCCCCAGCCATCTCCCAATATCAAACACCACTCTTCGTGTGGTCTGTACTTGTAACCGCCGTACTAC
>RHCOI040-15|Garra_rufa
TTGTAATAATTTTCTTTATAGTTATGCCCATTCTAATCGGGGGGTTTGGGAATTGACTTGTGCCACTAATAATTGGGGCCCCAGACATAGCATTCCCACGAATAAATAATATAAGCTTCTGACTACTGCCCCCATCATTTCTATTACTACTAGCCTCATCTGGTGTAGAAGCCGGGGCCGGAACGGGATGAACAGTTTACCCACCCCTTGCAGGCAACCTTGCCCATGCAGGAGCGTCAGTAGACTTAACAATTTTCTCACTACATCTAGCAGGGGTGTCATCAATTCTAGGGGCCATCAATTTTATTACCACAACCATTAATATAAAACCCCCAGCCATCTCCCAATATCAAACACCACTCTTCGTGTGGTCTGTACTTGTAACCGCCGTACTAC
>RHCOI041-15|Garra_rufa
TTGTAATAATTTTCTTTATAGTTATGCCCATTCTAATCGGGGGGTTTGGGAATTGACTTGTGCCACTAATAATTGGGGCCCCAGACATAGCATTCCCACGAATAAATAATATAAGCTTCTGACTACTGCCCCCATCATTTCTATTACTACTAGCCTCATCTGGTGTAGAAGCCGGGGCCGGAACGGGATGAACAGTTTACCCACCCCTTGCAGGCAACCTTGCCCATGCAGGAGCGTCAGTAGACTTAACAATTTTCTCACTACATCTAGCAGGGGTGTCATCAATTCTAGGGGCCATCAATTTTATTACCACAACCATTAATATAAAACCCCCAGCCATCTCCCAATATCAAACACCACTCTTCGTGTGGTCTGTACTTGTAACCGCCGTACTAC
>RHCOI042-15|Garra_rufa
TTGTAATAATTTTCTTTATAGTTATGCCCATTCTAATCGGGGGGTTTGGGAATTGACTTGTGCCACTAATAATTGGGGCCCCAGACATAGCATTCCCACGAATAAATAATATAAGCTTCTGACTACTGCCCCCATCATTTCTATTATTACTAGCCTCATCTGGTGTAGAAGCCGGGGCCGGAACGGGATGAACAGTTTACCCACCCCTTGCAGGCAACCTTGCCCATGCAGGAGCGTCAGTAGACTTAACAATTTTCTCACTACATCTAGCAGGGGTGTCATCAATTCTAGGGGCCATCAATTTTATTACCACAACCATTAATATAAAACCCCCAGCCATCTCCCAATATCAAACACCACTCTTCGTGTGGTCTGTACTTGTAACCGCCGTACTAC
>RHCOI043-15|Garra_rufa
TTGTAATAATTTTCTTTATAGTTATGCCCATTCTAATCGGGGGGTTTGGGAATTGACTTGTGCCACTAATAATTGGGGCCCCAGACATAGCATTCCCACGAATAAATAATATAAGCTTCTGACTACTGCCCCCATCATTTCTATTATTACTAGCCTCATCTGGTGTAGAAGCCGGGGCCGGAACGGGATGAACAGTTTACCCACCCCTTGCAGGCAACCTTGCCCATGCAGGAGCGTCAGTAGACTTAACAATTTTCTCACTACATCTAGCAGGGGTGTCATCAATTCTAGGGGCCATCAATTTTATTACCACAACCATTAATATAAAACCCCCAGCCATCTCCCAATATCAAACACCACTCTTCGTGTGGTCTGTACTTGTAACCGCCGTACTAC
>RHCOI044-15|Garra_rufa
TTGTAATAATTTTCTTTATAGTTATGCCCATTCTAATCGGGGGGTTTGGGAATTGACTTGTGCCACTAATAATTGGGGCCCCAGACATAGCATTCCCACGAATAAATAATATAAGCTTCTGACTACTGCCCCCATCATTTCTATTATTACTAGCCTCATCTGGCGTAGAAGCCGGGGCCGGAACGGGATGAACAGTTTACCCACCCCTTGCAGGCAACCTTGCCCATGCAGGAGCGTCAGTAGACTTAACAATTTTCTCACTACATCTAGCAGGGGTGTCATCAATTCTAGGGGCCATCAATTTTATTACCACAACCATTAATATAAAACCCCCAGCCATCTCCCAATATCAAACACCACTCTTCGTGTGGTCTGTACTTGTAACCGCCGTACTAC
>RHCOI053-15|Garra_rufa
TTGTAATAATTTTCTTTATAGTTATGCCCATTCTAATCGGGGGGTTTGGGAATTGACTTGTGCCACTAATAATTGGGGCCCCAGACATAGCATTCCCACGAATAAATAATATAAGCTTCTGACTACTGCCCCCATCATTTCTATTATTACTAGCCTCATCTGGTGTAGAAGCCGGGGCCGGAACGGGATGAACAGTTTACCCACCCCTTGCAGGCAACCTTGCCCATGCAGGAGCGTCAGTAGACTTAACAATTTTCTCACTACATCTAGCAGGGGTGTCATCAATTCTAGGGGCCATCAATTTTATTACCACAACCATTAATATAAAACCCCCAGCCATCTCCCAATATCAAACACCACTCTTCGTGTGGTCTGTACTTGTAACCGCCGTACTAC
>RHCOI054-15|Garra_rufa
TTGTAATAATTTTCTTTATAGTTATGCCCATTCTAATCGGGGGGTTTGGGAATTGACTTGTGCCACTAATAATTGGGGCCCCAGACATAGCATTCCCACGAATAAATAATATAAGCTTCTGACTACTGCCCCCATCATTTCTATTATTACTAGCCTCATCTGGTGTAGAAGCCGGGGCCGGAACGGGATGAACAGTTTACCCACCCCTTGCAGGCAACCTTGCCCATGCAGGAGCGTCAGTAGACTTAACAATTTTCTCACTACATCTAGCAGGGGTGTCATCAATTCTAGGGGCCATCAATTTTATTACCACAACCATTAATATAAAACCCCCAGCCATCTCCCAATATCAAACACCACTCTTCGTGTGGTCTGTACTTGTAACCGCCGTACTAC
>RHCOI055-15|Garra_rufa
TTGTAATAATTTTCTTTATAGTTATGCCCATTCTAATCGGGGGATTTGGGAATTGACTTGTGCCACTAATAATTGGGGCCCCAGACATAGCATTCCCACGAATAAATAATATAAGCTTCTGACTACTGCCCCCATCATTTCTATTATTACTAGCCTCATCTGGTGTAGAAGCCGGGGCCGGAACGGGATGAACAGTTTACCCACCCCTTGCAGGCAACCTTGCCCATGCAGGAGCGTCAGTAGACTTAACAATTTTCTCACTACATCTAGCAGGGGTATCATCAATTCTAGGGGCCATCAATTTTATTACCACAACCATTAATATAAAACCCCCAGCCATCTCCCAATATCAAACACCACTCTTCGTGTGGTCTGTACTTGTAACCGCCGTACTAC
>RHCOI056-15|Garra_rufa
TTGTAATAATTTTCTTTATAGTTATGCCCATTCTAATCGGGGGATTTGGGAATTGACTTGTGCCACTAATAATTGGGGCCCCAGACATAGCATTCCCACGAATAAATAATATAAGCTTCTGACTACTGCCCCCATCATTTCTATTATTACTAGCCTCATCTGGTGTAGAAGCCGGGGCCGGAACGGGATGAACAGTTTACCCACCCCTTGCAGGCAACCTTGCCCATGCAGGAGCGTCAGTAGACTTAACAATTTTCTCACTACATCTAGCAGGGGTATCATCAATTCTAGGGGCCATCAATTTTATTACCACAACCATTAATATAAAACCCCCAGCCATCTCCCAATATCAAACACCACTCTTCGTGTGGTCTGTACTTGTAACCGCCGTACTAC
>LKCOX065-19|Garra_rufa
TTGTAATAATTTTCTTTATAGTTATACCTATTCTAATCGGGGGGTTTGGGAATTGACTTGTGCCGCTAATAATTGGGGCCCCAGACATAGCGTTCCCACGAATAAATAATATAAGCTTCTGACTATTACCCCCGTCATTTCTATTATTACTGGCCTCATCTGGCGTAGAAGCCGGAGCCGGAACGGGATGAACAGTTTACCCACCCCTTGCAGGCAACCTTGCCCATGCAGGAGCGTCAGTAGACTTAACAATTTTCTCATTACATCTAGCAGGAGTGTCATCAATTCTAGGGGCTATTAATTTTATTACCACAACCATTAACATAAAACCCCCAGCCATCTCCCAATATCAAACACCACTCTTCGTGTGGTCTGTACTTGTAACCGCCGTACTAC
>LKCOX066-19|Garra_nana
TTGTAATAATTTTCTTTATAGTTATACCCATTCTGATTGGGGGGTTTGGAAACTGACTCGTGCCACTAATAATTGGGGCCCCAGACATAGCATTCCCACGAATAAATAATATAAGTTTCTGACTACTACCTCCGTCATTTCTATTACTATTAGCCTCATCTGGTGTAGAAGCCGGGGCCGGAACAGGATGAACAGTTTACCCACCCCTTGCAGGCAATCTTGCCCATGCAGGAGCGTCAGTAGACCTAACAATTTTCTCACTACATCTAGCAGGGGTATCATCAATTCTAGGGGCCATTAATTTTATTACCACAACCATTAATATAAAACCCCCAGCCATCTCCCAGTATCAGACACCACTCTTCGTGTGGTCTGTACTTGTAACTGCTGTACTAC
>LKCOX067-19|Garra_nana
TTGTAATAATTTTCTTTATAGTTATACCCATTCTGATTGGGGGGTTTGGAAACTGACTCGTGCCACTAATAATTGGGGCCCCAGACATAGCATTCCCACGAATAAATAATATAAGTTTCTGACTACTACCTCCGTCATTTCTATTACTATTAGCCTCATCTGGTGTAGAAGCCGGGGCCGGAACAGGATGAACAGTTTACCCACCCCTTGCAGGCAATCTTGCCCATGCAGGAGCGTCAGTAGACCTAACAATTTTCTCACTACATCTAGCAGGGGTATCATCAATTCTAGGGGCCATTAATTTTATTACCACAACCATTAATATAAAACCCCCAGCCATCTCCCAGTATCAGACACCACTCTTCGTGTGGTCTGTACTTGTAACTGCTGTACTAC
>LKCOX068-19|Garra_rufa
TTGTAATAATTTTCTTTATAGTTATACCTATTCTAATCGGGGGGTTTGGGAATTGACTTGTGCCACTAATAATTGGAGCCCCGGACATAGCATTCCCACGAATAAATAATATAAGCTTCTGACTATTACCCCCGTCATTTCTATTATTACTGGCCTCATCTGGCGTAGAAGCCGGAGCCGGAACGGGATGAACAGTTTACCCACCCCTTGCAGGCAACCTTGCCCATGCAGGAGCGTCAGTAGACTTAACAATTTTCTCATTACATCTAGCAGGAGTGTCATCAATTCTAGGGGCTATCAATTTTATTACCACAACCATTAACATAAAACCTCCAGCCATCTCCCAATATCAAACACCACTCTTCGTGTGGTCTGTACTTGTAACCGCCGTACTAC
>LKCOX069-19|Garra_rufa
TTGTAATAATTTTCTTTATAGTTATACCTATTCTAATCGGGGGGTTTGGGAATTGACTTGTGCCGCTAATAATTGGGGCCCCAGACATAGCGTTCCCACGAATAAATAATATAAGCTTCTGACTATTACCCCCGTCATTTCTATTATTACTGGCCTCATCTGGCGTAGAAGCCGGAGCCGGAACGGGATGAACAGTTTACCCACCCCTTGCAGGCAACCTTGCCCATGCAGGAGCGTCAGTAGACTTAACAATTTTCTCATTACATCTAGCAGGAGTGTCATCAATTCTAGGGGCTATTAATTTTATTACCACAACCATTAACATAAAACCCCCAGCCATCTCCCAATATCAAACACCACTCTTCGTGTGGTCTGTACTTGTAACCGCCGTACTAC
>LKCOX070-19|Garra_rufa
TTGTAATAATTTTCTTTATAGTTATACCTATTCTAATCGGGGGGTTTGGGAATTGACTTGTGCCGCTAATAATTGGGGCCCCAGACATAGCGTTCCCACGAATAAATAATATAAGCTTCTGACTATTACCCCCGTCATTTCTATTATTACTGGCCTCATCTGGCGTAGAAGCCGGAGCCGGAACGGGATGAACAGTTTACCCACCCCTTGCAGGCAACCTTGCCCATGCAGGAGCGTCAGTAGACTTAACAATTTTCTCATTACATCTAGCAGGAGTGTCATCAATTCTAGGGGCTATTAATTTTATTACCACAACCATTAACATAAAACCCCCAGCCATCTCCCAATATCAAACACCACTCTTCGTGTGGTCTGTACTTGTAACCGCCGTACTAC
>LKCOX071-19|Garra_rufa
TTGTAATAATTTTCTTTATAGTTATACCTATTCTAATCGGGGGGTTTGGGAATTGACTTGTGCCGCTAATAATTGGGGCCCCAGACATAGCGTTCCCACGAATAAATAATATAAGCTTCTGACTATTACCCCCGTCATTTCTATTATTACTGGCCTCATCTGGCGTAGAAGCCGGAGCCGGAACGGGATGAACAGTTTACCCACCCCTTGCAGGCAACCTTGCCCATGCAGGAGCGTCAGTAGACTTAACAATTTTCTCATTACATCTAGCAGGAGTGTCATCAATTCTAGGGGCTATTAATTTTATTACCACAACCATTAACATAAAACCCCCAGCCATCTCCCAATATCAAACACCACTCTTCGTGTGGTCTGTACTTGTAACCGCCGTACTAC
>LKCOX072-19|Garra_rufa
TTGTAATAATTTTCTTTATAGTTATACCTATTCTAATCGGGGGGTTTGGGAATTGACTTGTGCCGCTAATAATTGGGGCCCCAGACATAGCGTTCCCACGAATAAATAATATAAGCTTCTGACTATTACCCCCGTCATTTCTATTATTACTGGCCTCATCTGGCGTAGAAGCCGGAGCCGGAACAGGATGAACAGTTTACCCACCCCTTGCAGGCAACCTTGCCCATGCAGGGGCGTCAGTAGACTTAACAATTTTCTCATTACATCTAGCAGGAGTGTCATCAATTCTAGGGGCTATTAATTTTATTACCACAACCATTAACATAAAACCCCCAGCCATCTCCCAATATCAAACACCACTCTTCGTGTGGTCTGTACTTGTAACCGCCGTACTAC
>LKCOX073-19|Garra_rufa
TTGTAATAATTTTCTTTATAGTTATACCTATTCTAATCGGGGGGTTTGGGAATTGACTTGTGCCGCTAATAATTGGGGCCCCAGACATAGCGTTCCCACGAATAAATAATATAAGCTTCTGACTATTACCCCCGTCATTTCTATTATTACTGGCCTCATCTGGCGTAGAAGCCGGAGCCGGAACGGGATGAACAGTTTACCCACCCCTTGCAGGCAACCTTGCCCATGCAGGAGCGTCAGTAGACTTAACAATTTTCTCATTACATCTAGCAGGAGTGTCATCAATTCTAGGGGCTATTAATTTTATTACCACAACCATTAACATAAAACCCCCAGCCATCTCCCAATATCAAACACCACTCTTCGTGTGGTCTGTACTTGT-ACCGCCGTACTAC
>LKCOX074-19|Garra_rufa
TTGTAATAATTTTCTTTATAGTTATACCTATTCTAATCGGGGGGTTTGGGAATTGACTTGTGCCACTAATAATTGGAGCCCCGGACATAGCATTCCCACGAATAAATAATATAAGCTTCTGACTATTACCCCCGTCATTTCTATTATTACTGGCCTCATCTGGCGTAGAAGCCGGAGCCGGAACGGGATGAACAGTTTACCCACCCCTTGCAGGCAACCTTGCCCATGCAGGAGCGTCAGTAGACTTAACAATTTTCTCATTACATCTAGCAGGAGTGTCATCAATTCTAGGGGCTATCAATTTTATTACCACAACCATTAACATAAAACCTCCAGCCATCTCCCAATATCAAACACCACTCTTCGTGTGGTCTGTACTTGTAACCGCCGTACTAC
>LKCOX075-19|Garra_rufa
TTGTAATAATTTTCTTTATAGTTATACCTATTCTAATCGGGGGGTTTGGGAATTGACTTGTGCCACTAATAATTGGAGCCCCGGACATAGCATTCCCACGAATAAATAATATAAGCTTCTGACTATTACCCCCGTCATTTCTATTATTACTGGCCTCATCTGGCGTAGAAGCCGGAGCCGGAACGGGATGAACAGTTTACCCACCCCTTGCAGGCAACCTTGCCCATGCAGGAGCGTCAGTAGACTTAACAATTTTCTCATTACATCTAGCAGGAGTGTCATCAATTCTAGGGGCTATCAATTTTATTACCACAACCATTAACATAAAACCTCCAGCCATCTCCCAATATCAAACACCACTCTTCGTGTGGTCTGTACTTGTAACCGCCGTACTAC
>LKCOX076-19|Garra_rufa
TTGTAATAATTTTCTTTATAGTTATACCTATTCTAATCGGGGGGTTTGGGAATTGACTTGTGCCGCTAATAATTGGGGCCCCAGACATAGCGTTCCCACGAATAAATAATATAAGCTTCTGACTATTACCCCCGTCATTTCTATTATTACTGGCCTCATCTGGCGTAGAAGCCGGAGCCGGAACGGGATGAACAGTTTACCCACCCCTTGCAGGCAACCTTGCCCATGCAGGAGCGTCAGTAGACTTAACAATTTTCTCATTACATCTAGCAGGAGTGTCATCAATTCTAGGGGCTATTAATTTTATTACCACAACCATTAACATAAAACCCCCAGCCATCTCCCAATATCAAACACCACTCTTCGTGTGGTCTGTACTTGTAACCGCCGTACTAC
>LKCOX077-19|Garra_rufa
TTGTAATAATTTTCTTTATAGTTATACCTATTCTAATCGGGGGGTTTGGGAATTGACTTGTGCCGCTAATAATTGGGGCCCCAGACATAGCGTTCCCACGAATAAATAATATAAGCTTCTGACTATTACCCCCGTCATTTCTATTATTACTGGCCTCATCTGGCGTAGAAGCCGGAGCCGGAACGGGATGAACAGTTTACCCACCCCTTGCAGGCAACCTTGCCCATGCAGGAGCGTCAGTAGACTTAACAATTTTCTCATTACATCTAGCAGGAGTGTCATCAATTCTAGGGGCTATTAATTTTATTACCACAACCATTAACATAAAACCCCCAGCCATCTCCCAATATCAAACACCACTCTTCGTGTGGTCTGTACTTGTAACCGCCGTACTAC
>LKCOX078-19|Garra_rufa
TTGTAATAATTTTCTTTATAGTTATACCTATTCTAATCGGGGGGTTTGGGAATTGACTTGTGCCGCTAATAATTGGGGCCCCAGACATAGCGTTCCCACGAATAAATAATATAAGCTTCTGACTATTACCCCCGTCATTTCTATTATTACTGGCCTCATCTGGCGTAGAAGCCGGAGCCGGAACGGGATGAACAGTTTACCCACCCCTTGCAGGCAACCTTGCCCATGCAGGAGCGTCAGTAGACTTAACAATTTTCTCATTACATCTAGCAGGAGTGTCATCAATTCTAGGGGCTATTAATTTTATTACCACAACCATTAACATAAAACCCCCAGCCATCTCCCAATATCAAACACCACTCTTCGTGTGGTCTGTACTTGT-ACCGCCGTACTAC
>LKCOX079-19|Garra_rufa
TTGTAATAATTTTCTTTATAGTTATACCTATTCTAATCGGGGGGTTTGGGAATTGACTTGTGCCGCTAATAATTGGGGCCCCAGACATAGCGTTCCCACGAATAAATAATATAAGCTTCTGACTATTACCCCCGTCATTTCTATTATTACTGGCCTCATCTGGCGTAGAAGCCGGAGCCGGAACGGGATGAACAGTTTACCCACCCCTTGCAGGCAACCTTGCCCATGCAGGAGCGTCAGTAGACTTAACAATTTTCTCATTACATCTAGCAGGAGTGTCATCAATTCTAGGGGCTATTAATTTTATTACCACAACCATTAACATAAAACCCCCAGCCATCTCCCAATATCAAACACCACTCTTCGTGTGGTCTGTACTTGTAACCGCCGTACTAC
>LKCOX080-19|Garra_rufa
TTGTAATAATTTTCTTTATAGTTATACCTATTCTAATCGGGGGGTTTGGGAATTGACTTGTGCCGCTAATAATTGGGGCCCCAGACATAGCGTTCCCACGAATAAATAATATAAGCTTCTGACTATTACCCCCGTCATTTCTATTATTACTGGCCTCATCTGGCGTAGAAGCCGGAGCCGGAACGGGATGAACAGTTTACCCACCCCTTGCAGGCAACCTTGCCCATGCAGGAGCGTCAGTAGACTTAACAATTTTCTCATTACATCTAGCAGGAGTGTCATCAATTCTAGGGGCTATTAATTTTATTACCACAACCATTAACATAAAACCCCCAGCCATCTCCCAATATCAAACACCACTCTTCGTGTGGTCTGTACTTGTAACCGCCGTACTAC
>Ga.ru0001|Garra_rufa
TTGTAATAATTTTCTTTATAGTTATACCTATTCTAATCGGGGGGTTTGGGAATTGACTTGTGCCACTAATAATTGGAGCCCCGGACATAGCATTCCCACGAATAAATAATATAAGCTTCTGACTATTACCCCCGTCATTTCTATTATTACTGGCCTCATCTGGCGTAGAAGCCGGAGCCGGAACGGGATGAACAGTTTACCCACCCCTTGCAGGCAACCTTGCCCATGCAGGAGCGTCAGTAGACTTAACAATTTTCTCATTACATCTAGCAGGAGTGTCATCAATTCTAGGGGCTATCAATTTTATTACCACAACCATTAACATAAAACCTCCAGCCATCTCCCAATATCAAACACCACTCTTCGTGTGGTCTGTACTTGTAACCGCCGTACTAC
>Ga.ru0002|Garra_rufa
TTGTAATAATTTTCTTTATAGTTATACCTATTCTAATCGGGGGGTTTGGGAATTGACTTGTGCCACTAATAATTGGAGCCCCGGACATAGCATTCCCACGAATAAATAATATAAGCTTCTGACTATTACCCCCGTCATTTCTATTATTACTGGCCTCATCTGGCGTAGAAGCCGGAGCCGGAACGGGATGAACAGTTTACCCACCCCTTGCAGGCAACCTTGCCCATGCAGGAGCGTCAGTAGACTTAACAATTTTCTCATTACATCTAGCAGGAGTGTCATCAATTCTAGGGGCTATCAATTTTATTACCACAACCATTAACATAAAACCTCCAGCCATCTCCCAATATCAAACACCACTCTTCGTGTGGTCTGTACTTGTAACCGCCGTACTAC
>Ga.ru0003|Garra_rufa
TTGTAATAATTTTCTTTATAGTTATACCTATTCTAATCGGGGGGTTTGGGAATTGACTTGTGCCGCTAATAATTGGGGCCCCAGACATAGCGTTCCCACGAATAAATAATATAAGCTTNTGACTATTACCCCCGTCATTTCTATTATTACTGGCCTCATCTGGCGTAGAAGCCGGAGCCGGAACGGGATGAACAGTTTACCCACCCCTTGCAGGCAACCTTGCCCATGCAGGAGCGTCAGTAGACTTAACAATTTTCTCATTACATCTAGCAGGAGTGTCATCAATTCTAGGGGCTATTAATTTTATTACCACAACCATTAACATAAAACCCCCAGCCATCTCCCAATATCAAACACCACTCTTCGTGTGGTCTGTACTTGTAACCGCCGTACTAC
>Ga.ru0004|Garra_rufa
TTGTAATAATTTTCTTTATAGTTATACCTATTCTAATCGGGGGGTTTGGGAATTGACTTGTGCCGCTAATAATTGGGGCCCCAGACATAGCGTTCCCACGAATAAATAATATAAGCTTCTGACTATTACCCCCGTCATTTCTATTATTACTGGCCTCATCTGGCGTAGAAGCCGGAGCCGGAACGGGATGAACAGTTTACCCACCCCTTGCAGGCAACCTTGCCCATGCAGGAGCGTCAGTAGACTTAACAATTTTCTCATTACATCTAGCAGGAGTGTCATCAATTCTAGGGGCTATTAATTTTATTACCACAACCATTAACATAAAACCCCCAGCCATCTCCCAATATCAAACACCACTCTTCGTGTGGTCTGTACTTGTAACCGCCGTACTAC
>Ga.ru0006|Garra_rufa
TTGTAATAATTTTCTTTATAGTTATACCTATTCTAATCGGGGGGTTTGGGAATTGACTTGTGCCGCTAATAATTGGGGCCCCAGACATAGCGTTCCCACGAATAAATAATATAAGCTTCTGACTATTACCCCCGTCATTTCTATTATTACTGGCCTCATCTGGCGTAGAAGCCGGAGCCGGAACGGGATGAACAGTTTACCCACCCCTTGCAGGCAACCTTGCCCATGCAGGAGCGTCAGTAGACTTAACAATTTTCTCATTACATCTAGCAGGAGTGTCATCAATTCTAGGGGCTATTAATTTTATTACCACAACCATTAACATAAAACCCCCAGCCATCTCCCAATATCAAACACCACTCTTCGTGTGGTCTGTACTTGTAACCGCCGTACTAC
>Ga.ru0007|Garra_rufa
TTGTAATAATTTTCTTTATAGTTATACCTATTNTAATCGGGGGGTTTGGGAATTGACTTGTGCCGCTAATAATTGGGGCCCCAGACATAGCGTTCCCACGAATAAATAATATAAGCTTCTGACTATTACCCCCGTCATTTCTATTATTACTGGCCTCATCTGGCGTAGAAGCCGGAGCCGGAACGGGATGAACAGTTTACCCACCCCTTGCAGGCAACCTTGCCCATGCAGGAGCGTCAGTAGACTTAACAATTTTCTCATTACATCTAGCAGGAGTGTCATCAATTCTAGGGGCTATTAATTTTATTACCACAACCATTAACATAAAACCCCCAGCCATCTCCCAATATCAAACACCACTCTTCGTGTGGTCTGTACTTGTAACCGCCGTACTAC
>Ga.ru0008|Garra_rufa
TTGTAATAATTTTCTTTATAGTTATACCTATTCTAATCGGGGGGTTTGGGAATTGACTTGTGCCACTAATAATTGGAGCCCCGGACATAGCATTCCCACGAATAAATAATATAAGCTTCTGACTATTACCCCCGTCATTTCTATTATTACTGGCCTCATCTGGCGTAGAAGCCGGAGCCGGAACGGGATGAACAGTTTACCCACCCCTTGCAGGCAACCTTGCCCATGCAGGAGCGTCAGTAGACTTAACAATTTTCTCATTACATCTAGCAGGAGTGTCATCAATTCTAGGGGCTATCAATTTTATTACCACAACCATTAACATAAAACCTCCAGCCATCTCCCAATATCAAACACCACTNTTCGTGTGGTCTGTACTTGTAACCGCCGTACTAC
>Ga.ru0009|Garra_rufa
TTGTAATAATTTTCTTTATAGTTATACCTATTCTAATCGGGGGGTTTGGGAATTGACTTGTGCCACTAATAATTGGAGCCCCGGACATAGCATTCCCACGAATAAATAATATAAGCTTCTGACTATTACCCCCGTCATTTCTATTATTACTGGCCTCATCTGGCGTAGAAGCCGGAGCCGGAACGGGATGAACAGTTTACCCACCCCTTGCAGGCAACCTTGCCCATGCAGGAGCGTCAGTAGACTTAACAATTTTCTCATTACATCTAGCAGGAGTGTCATCAATTCTAGGGGCTATCAATTTTATTACCACAACCATTAACATAAAACCTCCAGCCATCTCCCAATATCAAACACCACTCTTCGTGTGGTCTGTACTTGTAACCGCCGTACTAC
>Ga.ru0010|Garra_rufa
TTGTAATAATTTTCTTTATAGTTATACCTATTCTAATCGGGGGGTTTGGGAATTGACTTGTGCCGCTAATAATTGGGGCCCCAGACATAGCGTTCCCACGAATAAATAATATAAGCTTCTGACTATTACCCCCGTCATTTCTATTATTACTGGCCTCATCTGGCGTAGAAGCCGGAGCCGGAACGGGATGAACAGTTTACCCACCCCTTGCAGGCAACCTTGCCCATGCAGGGGCGTCAGTAGACTTAACAATTTTCTCATTACATCTAGCAGGAGTGTCATCAATTCTAGGGGCTATCAATTTTATTACCACAACCATTAACATAAAACCCCCAGCCATCTCCCAATATCAAACACCACTCTTCGTGTGGTCTGTACTTGTAACCGCCGTACTAC
>He.na0001|Garra_nana
TTGTAATAATTTTCTTTATAGTTATACCCATTCTGATTGGGGGGTTTGGAAACTGACTCGTACCACTAATAATTGGGGCCCCAGACATAGCATTCCCACGAATAAATAATATAAGCTTCTGACTACTGCCTCCGTCATTTCTATTACTATTAGCCTCATCTGGTGTAGAAGCCGGGGCCGGAACAGGATGGACAGTTTACCCGCCCCTTTCAGGTAATCTTGCCCATGCAGGAGCGTCAGTAGACCTAACAATTTTCTCACTACACCTAGCAGGGGTATCATCAATTCTAGGGGCCATTAATTTTATTACCACAACCATTAATATAAAACCCCCAGCCATCTCCCAGTATCAAACACCACTCTTCGTGTGATCTGTACTTGTGACTGCCGTGCTAC
>He.na0002|Garra_nana
TTGTAATAATTTTCTTTATAGTTATACCCATTCTGATTGGGGGGTTTGGAAACTGACTCGTACCACTAATAATTGGGGCCCCAGACATAGCATTCCCACGAATAAATAATATAAGTTTCTGACTACTGCCTCCGTCATTTCTATTACTATTAGCCTCATCTGGTGTAGAAGCCGGGGCCGGAACAGGATGGACAGTTTACCCGCCCCTTTCAGGTAATCTTGCCCATGCAGGAGCGTCAGTAGACCTAACAATTTTCTCACTACACCTAGCAGGGGTATCATCAATTCTAGGGGCCATTAATTTTATTACCACAACCATTAATATAAAACCCCCAGCCATCTCCCAGTATCAAACACCACTCTTCGTGTGATCTGTACTTGTGACTGCCGTGCTAC
>He.na0003|Garra_nana
TTGTAATAATTTTCTTTATAGTTATACCCATTCTGATTGGGGGGTTTGGAAACTGACTCGTGCCACTAATAATTGGGGCCCCAGACATAGCATTCCCACGAATAAATAATATAAGTTTCTGACTACTACCTCCGTCATTTTTATTACTATTAGCCTCATCTGGTGTAGAAGCCGGGGCCGGAACAGGATGAACAGTTTACCCACCCCTTGCAGGCAATCTTGCCCATGCAGGAGCGTCAGTAGACCTAACAATTTTCTCACTACATCTAGCAGGGGTATCATCAATTCTAGGGGCCATTAATTTTATTACCACAACCATTAATATAAAACCCCCAGCCATCTCCCAGTATCAGACACCACTCTTCGTGTGGTCTGTACTTGTAACTGCTGTACTAC
>He.na0004|Garra_nana
TTGTAATAATTTTCTTTATAGTTATACCCATTCTGATTGGGGGGTTTGGAAACTGACTCGTGCCACTAATAATTGGGGCCCCAGACATAGCATTCCCACGAATAAATAATATAAGTTTCTGACTACTACCTCCGTCATTTCTATTACTATTAGCCTCATCTGGTGTAGAAGCCGGGGCCGGAACAGGATGAACAGTTTACCCACCCCTTGCAGGCAATCTTGCCCATGCAGGAGCGTCAGTAGACCTAACAATTTTCTCACTACATCTAGCAGGGGTATCATCAATTCTAGGGGCCATTAATTTTATTACCACAACCATTAATATAAAACCCCCAGCCATCTCCCAGTATCAGACACCACTCTTCGTGTGGTCTGTACTTGTAACTGCTGTACTAC
>He.na0005|Garra_nana
TTGTAATAATTTTCTTTATAGTTATACCCATTCTGATTGGGGGGTTTGGAAACTGACTCGTGCCACTAATAATTGGGGCCCCAGACATAGCATTCCCACGAATAAATAATATAAGTTTCTGACTACTACCTCCGTCATTTCTATTACTATTAGCCTCATCTGGTGTAGAAGCCGGGGCCGGAACAGGATGAACAGTTTACCCACCCCTTGCAGGCAATCTTGCCCATGCAGGAGCGTCAGTAGACCTAACAATTTTCTCACTACATCTAGCAGGGGTATCATCAATTCTAGGGGCCATTAATTTTATTACCACAACCATTAATATAAAACCCCCAGCCATCTCCCAGTATCAGACACCACTCTTCGTGTGGTCTGTACTTGTAACTGCTGTACTAC
>He.na0006|Garra_nana
TTGTAATAATTTTCTTTATAGTTATACCCATTCTGATTGGGGGGTTTGGAAACTGACTCGTGCCACTAATAATTGGGGCCCCAGACATAGCATTCCCACGAATAAATAATATAAGTTTCTGACTACTACCTCCGTCATTTCTATTACTATTAGCCTCATCTGGTGTAGAAGCCGGGGCCGGAACAGGATGAACAGTTTACCCACCCCTTGCAGGCAATCTTGCCCATGCAGGAGCGTCAGTAGACCTAACAATTTTCTCACTACATCTAGCAGGGGTATCATCAATTCTAGGGGCCATTAATTTTATTACCACAACCATTAATATAAAACCCCCAGCCATCTCCCAGTATCAGACACCACTCTTCGTGTGGTCTGTACTTGTAACTGCTGTACTAC
>He.na0007|Garra_nana
TTGTAATAATTTTCTTTATAGTTATACCCATTCTGATTGGGGGGTTTGGAAACTGACTCGTGCCACTAATAATTGGGGCCCCAGACATAGCATTCCCACGAATAAATAATATAAGTTTCTGACTACTACCTCCGTCATTTCTATTACTATTAGCCTCATCTGGTGTAGAAGCCGGGGCCGGAACAGGATGAACAGTTTACCCACCCCTTGCAGGCAATCTTGCCCATGCAGGAGCGTCAGTAGACCTAACAATTTTCTCACTACATCTAGCAGGGGTATCATCAATTCTAGGGGCCATTAATTTTATTACCACAACCATTAATATAAAACCCCCAGCCATCTCCCAGTATCAGACACCACTCTTCGTGTGGTCTGTACTTGTAACTGCTGTACTAC
>He.na0008|Garra_nana
TTGTAATAATTTTCTTTATAGTTATACCCATTCTGATTGGGGGGTTTGGAAACTGACTCGTGCCACTAATAATTGGGGCCCCAGACATAGCATTCCCACGAATAAATAATATAAGTTTCTGACTACTACCTCCGTCATTTCTATTACTATTAGCCTCATCTGGTGTAGAAGCCGGGGCCGGAACAGGATGAACAGTTTACCCACCCCTTGCAGGCAATCTTGCCCATGCAGGAGCGTCAGTAGACCTAACAATTTTCTCACTACATCTAGCAGGGGTATCATCAATTCTAGGGGCCATTAATTTTATTACCACAACCATTAATATAAAACCCCCAGCCATCTCCCAGTATCAGACACCACTCTTCGTGTGGTCTGTACTTGTAACTGCTGTACTAC
>He.na0009|Garra_nana
TTGTAATAATTTTCTTTATAGTTATACCCATTCTGATTGGGGGGTTTGGAAACTGACTCGTGCCACTAATAATTGGGGCCCCAGACATAGCATTCCCACGAATAAATAATATAAGTTTCTGACTACTACCTCCGTCATTTCTATTACTATTAGCCTCATCTGGTGTAGAAGCCGGGGCCGGAACAGGATGAACAGTTTACCCACCCCTTGCAGGCAATCTTGCCCATGCAGGAGCGTCAGTAGACCTAACAATTTTCTCACTACATCTAGCAGGGGTATCATCAATTCTAGGGGCCATTAATTTTATTACCACAACCATTAATATAAAACCCCCAGCCATCTCCCAGTATCAGACACCACTCTTCGTGTGGTCTGTACTTGTAACTGCTGTACTAC
>He.na0010|Garra_nana
TTGTAATAATTTTCTTTATAGTTATACCCATTCTGATTGGGGGGTTTGGAAACTGACTCGTGCCACTAATAATTGGGGCCCCAGACATAGCATTCCCACGAATAAATAATATAAGTTTCTGACTACTACCTCCGTCATTTCTATTACTATTAGCCTCATCTGGTGTAGAAGCCGGGGCCGGAACAGGATGAACAGTTTACCCACCCCTTGCAGGCAATCTTGCCCATGCAGGAGCGTCAGTAGACCTAACAATTTTCTCACTACATCTAGCAGGGGTATCATCAATTCTAGGGGCCATTAATTTTATTACCACAACCATTAATATAAAACCCCCAGCCATCTCCCAGTATCAGACACCACTCTTCGTGTGGTCTGTACTTGTAACTGCTGTACTAC
>He.na0011|Garra_nana
TTGTAATAATTTTCTTTATAGTTATACCCATTCTGATTGGGGGGTTTGGAAACTGACTCGTGCCACTAATAATTGGGGCCCCAGACATAGCATTCCCACGAATAAATAATATAAGTTTCTGACTACTACCTCCGTCATTTCTATTACTATTAGCCTCATCTGGTGTAGAAGCCGGGGCCGGAACAGGATGAACAGTTTACCCACCCCTTGCAGGCAATCTTGCCCATGCAGGAGCGTCAGTAGACCTAACAATTTTCTCACTACATCTAGCAGGGGTATCATCAATTCTAGGGGCCATTAATTTTATTACCACAACCATTAATATAAAACCCCCAGCCATCTCCCAGTATCAGACACCACTCTTCGTGTGGTCTGTACTTGTAACTGCTGTACTAC
