# Supplementary material for: Revisiting the species list of freshwater fish in Israel based on DNA barcoding
Source: Ecol Evol. 2023 Dec 20;13(12):e10812. doi: 10.1002/ece3.10812 (PMC10731390; doi:10.1002/ece3.10812)
Supplement: Supplementary file 4 — File S4 [file ECE3-13-e10812-s006.txt]

>FFMBH1214-14|Pseudophoxinus_drusensis
CTGACTAGTCCCACTGATGATTGGCGCACCTGACATGGCGTTCCCGCGAATAAATAATATAAGCTTCTGACTTCTCCCCCCCTCATTTCTTCTACTATTAGCCTCTTCTGGTGTTGAAGCCGGGGCCGGGACAGGGTGAACAGTTTACCCCCCGCTTTCAGGTAATCTTGCCCACGCAGGTGCATCAGTAGATTTAACAATCTTCTCGCTTCACCTAGCAGGTGTATCATCAATTTTAGGTGCCGTCAACTTCATTACTACAATTATTAATATGAAACCCCCAGCCATCTCCCAATATCAAACACCTTTATTTGTGTGATCTGTACTAGTAACAGCGGTCCTTCTCC
>FFMBH1243-14|Pseudophoxinus_drusensis
CTGACTAGTCCCACTGATGATTGGCGCACCTGACATGGCGTTCCCGCGAATAAATAATATAAGCTTCTGACTTCTCCCCCCCTCATTTCTTCTACTATTAGCCTCTTCTGGTGTTGAAGCCGGGGCCGGGACAGGGTGAACAGTTTACCCCCCGCTTTCAGGTAATCTTGCCCACGCAGGTGCATCAGTAGATTTAACAATCTTCTCGCTTCACCTAGCAGGTGTATCATCAATTTTAGGTGCCGTCAACTTCATTACTACAATTATTAATATGAAACCCCCAGCCATCTCCCAATATCAAACACCTTTATTTGTGTGATCTGTACTAGTAACAGCGGTCCTTCTCC
>FFMBH2333-14|Pseudophoxinus_drusensis
CTGACTAGTCCCACTGATGATTGGCGCACCTGACATGGCGTTCCCGCGAATAAATAATATAAGCTTCTGACTTCTCCCCCCATCATTTCTTCTACTATTAGCCTCTTCTGGTGTTGAAGCCGGGGCCGGGACAGGGTGAACAGTTTACCCCCCACTTTCAGGTAATCTTGCCCACGCAGGTGCATCAGTAGATTTAACAATCTTCTCACTCCACCTAGCAGGTGTATCATCCATTTTAGGTGCCGTCAACTTCATTACTACAATTATTAATATGAAACCCCCAGCCATCTCCCAATATCAAACACCTTTATTTGTGTGATCTGTACTAGTAACAGCGGTCCTTCTCC
>FFMBH2702-14|Pseudophoxinus_drusensis
CTGACTAGTCCCACTGATGATTGGCGCACCTGACATGGCGTTCCCGCGAATAAATAATATAAGCTTCTGACTTCTCCCCCCCTCATTTCTTCTACTATTAGCCTCTTCTGGTGTTGAAGCCGGGGCCGGGACAGGGTGAACAGTTTACCCCCCGCTTTCAGGTAATCTTGCCCACGCAGGTGCATCAGTAGATTTAACAATCTTCTCGCTTCACCTAGCAGGTGTATCATCGATTTTAGGTGCCGTCAACTTCATTACTACAATTATTAATATGAAACCCCCAGCCATCTCCCAATATCAAACACCTTTATTTGTGTGATCTGTACTAGTAACAGCGGTCCTTCTCC
>FFMBH2703-14|Pseudophoxinus_drusensis
CTGACTAGTCCCACTGATGATTGGCGCACCTGACATGGCGTTCCCGCGAATAAATAATATAAGCTTCTGACTTCTCCCCCCCTCATTTCTTCTACTATTAGCCTCTTCTGGTGTTGAAGCCGGGGCCGGGACAGGGTGAACAGTTTACCCCCCGCTTTCAGGTAATCTTGCCCACGCAGGTGCATCAGTAGATTTAACAATCTTCTCGCTTCACCTAGCAGGTGTATCATCAATTTTAGGTGCCGTCAACTTCATTACTACAATTATTAATATGAAACCCCCAGCCATCTCCCAATATCAAACACCTTTATTTGTGTGATCTGTACTAGTAACAGCGGTCCTTCTCC
>ANGBF50665-19|Pseudophoxinus_syriacus
CTGACTAGTCCCACTGATGATTGGCGCACCTGACATGGCGTTCCCGCGAATAAATAATATAAGCTTCTGACTTCTCCCCCCATCATTTCTTCTACTATTAGCCTCTTCTGGTGTTGAAGCCGGGGCCGGGACAGGGTGAACAGTTTACCCCCCGCTTTCAGGTAATCTTGCCCACGCAGGCGCATCAGTAGATTTAACAATCTTCTCGCTTCACCTAGCAGGTGTATCATCAATTTTAGGTGCCGTCAACTTCATTACTACAATTATTAATATGAAACCCCCAGCCATCTCCCAATATCAAACACCTTTATTTGTGTGATCTGTACTAGTAACAGCGGTCCTTCTCC
>ANGBF50666-19|Pseudophoxinus_syriacus
CTGACTAGTCCCACTGATGATTGGCGCACCTGACATGGCGTTCCCGCGAATAAATAATATAAGCTTCTGACTTCTCCCCCCATCATTTCTTCTACTATTAGCCTCTTCTGGTGTTGAAGCCGGGGCCGGGACAGGGTGAACAGTTTACCCCCCGCTTTCAGGTAATCTTGCCCACGCAGGTGCATCAGTAGATTTAACAATCTTCTCGCTTCACCTAGCAGGTGTATCATCAATTTTAGGTGCCGTCAACTTCATTACTACAATTATTAATATGAAACCCCCAGCCATCTCCCAATATCAAACACCTTTATTTGTGTGATCTGTACTAGTAACAGCGGTCCTTCTCC
>FFMBH1251-14|Pseudophoxinus_syriacus
CTGACTAGTCCCACTGATGATTGGCGCACCTGACATGGCGTTCCCGCGAATAAATAATATAAGCTTCTGACTTCTCCCCCCATCATTTCTTCTACTATTAGCCTCTTCTGGTGTTGAAGCCGGGGCCGGGACAGGGTGAACAGTTTACCCCCCGCTTTCAGGTAATCTTGCCCACGCAGGTGCATCAGTAGATTTAACAATCTTCTCGCTTCACCTAGCAGGTGTATCATCAATTTTAGGTGCCGTCAACTTCATTACTACAATTATTAATATGAAACCCCCAGCCATCTCCCAATATCAAACACCTTTATTTGTGTGATCTGTACTAGTAACAGCGGTCCTTCTCC
>FFMBH1252-14|Pseudophoxinus_syriacus
CTGACTAGTCCCACTGATGATTGGCGCACCTGACATGGCGTTCCCGCGAATAAATAATATAAGCTTCTGACTTCTCCCCCCATCATTTCTTCTACTATTAGCCTCTTCTGGTGTTGAAGCCGGGGCCGGGACAGGGTGAACAGTTTACCCCCCGCTTTCAGGTAATCTTGCCCACGCAGGTGCATCAGTAGATTTAACAATCTTCTCGCTTCACCTAGCAGGTGTATCATCAATTTTAGGTGCCGTCAACTTCATTACTACAATTATTAATATGAAACCCCCAGCCATCTCCCAATATCAAACACCTTTATTTGTGTGATCTGTACTAGTAACAGCGGTCCTTCTCC
>Ps.ke0001|Pseudophoxinus_kervillei
CTGACTAGTTCCACTAATGATTGGTGCACCTGACATGGCGTTCCCACGAATAAACAACATGAGCTTCTGACTTCTACCCCCATCATTTCTACTACTGTTAGCCTCTTCTGGTGTTGAAGCCGGGGCCGGGACAGGGTGAACGGTTTACCCGCCGCTTTCAGGAAATCTTGCTCACGCAGGCGCATCCGTAGATTTAACGATCTTCTCGCTTCACCTAGCAGGTGTCTCATCAATCTTAGGTGCAGTCAACTTCATTACTACAATTATTAATATGAAGCCCCCAGCCATCTCCCAGTATCAAACACCTTTATTTGTGTGATCTGTACTAGTAACAGCAGTACTTCTTC
>Ps.ke0002|Pseudophoxinus_kervillei
CTGACTAGTTCCACTAATGATTGGTGCACCTGACATGGCGTTCCCACGAATAAACAACATGAGCTTCTGACTTCTACCCCCATCATTTCTACTACTGTTAGCCTCTTCTGGTGTTGAAGCCGGGGCCGGGACAGGGTGAACGGTTTACCCGCCGCTTTCAGGAAATCTTGCTCACGCAGGCGCATCCGTAGATTTAACGATCTTCTCGCTTCACCTAGCAGGTGTCTCATCAATTTTAGGCGCAGTCAACTTCATTACTACAATTATTAATATGAAGCCCCCAGCCATCTCCCAGTATCAAACACCTTTATTTGTGTGATCTGTACTAGTAACAGCAGTACTTCTTC
>Ps.dr0001|Pseudophoxinus_drusensis
CTGACTAGTCCCACTGATGATTGGCGCACCTGACATGGCGTTCCCGCGAATAAATAATATAAGCTTCTGACTTCTCCCCCCATCATTTCTTCTACTATTAGCCTCTTCTGGTGTTGAAGCCGGGGCCGGGACAGGGTGAACAGTTTACCCCCCACTTTCAGGTAATCTTGCCCACGCAGGTGCATCAGTAGATTTAACAATCTTCTCACTCCACCTAGCAGGTGTATCATCCATTTTAGGTGCCGTCAACTTCATTACTACAATTATTAATATGAAACCCCCAGCCATCTCCCAATATCAAACACCTTTATTTGTGTGATCTGTACTAGTAACAGCGGTCCTTCTCC
>Ps.ke0003|Pseudophoxinus_kervillei
CTGACTAGTTCCACTAATGATTGGTGCACCTGACATGGCGTTCCCACGAATAAACAACATGAGCTTCTGACTTCTACCCCCATCATTTCTACTACTGTTAGCCTCTTCTGGTGTTGAAGCCGGGGCCGGGACAGGGTGAACGGTTTACCCGCCGCTTTCAGGAAATCTTGCTCACGCAGGCGCATCCGTAGATTTAACGATCTTCTCGCTTCACCTAGCAGGTGTCTCATCAATTTTAGGTGCAGTCAACTTCATTACTACAATTATTAATATGAAGCCCCCAGCCATCTCCCAGTATCAAACACCTTTATTTGTGTGATCTGTACTAGTAACAGCAGTACTTCTTC
>Ps.ke0004|Pseudophoxinus_kervillei
CTGACTAGTTCCACTAATGATTGGTGCACCTGACATGGCGTTCCCACGAATAAACAACATGAGCTTCTGACTTCTACCCCCATCATTTCTACTACTGTTAGCCTCTTCTGGTGTTGAAGCCGGGGCCGGGACAGGGTGAACGGTTTACCCGCCGCTTTCAGGAAATCTTGCTCACGCAGGCGCATCCGTAGATTTAACGATCTTCTCGCTTCACCTAGCAGGTGTCTCATCAATTTTAGGTGCAGTCAACTTCATTACTACAATTATTAATATGAAGCCCCCAGCCATCTCCCAGTATCAAACACCTTTATTTGTGTGATCTGTACTAGTAACAGCAGTACTTCTTC
>Ps.ke0005|Pseudophoxinus_kervillei
CTGACTAGTTCCACTAATGATTGGTGCACCTGACATGGCGTTCCCACGAATAAACAACATGAGCTTCTGACTTCTACCCCCATCATTTCTACTACTGTTAGCNNNNNNNGGTGTTGAAGCCGGGGCCGGGACAGGGTGAACGGTTTACCCGCCGCTTTCAGGAAATCTTGCTCACGCAGGCGCATCCGTAGATTTAACGATCTTCTCGCTTCACCTAGCAGGTGTCTCATCAATTTTAGGTGCAGTCAACTTCATTACTACAATTATTAATATGAAGCCCCCAGCCATCTCCCAGTATCNAACACCTTTATTTGTGTGATCTGTACTAGTAACAGCAGTACTTCTTC
>Ps.ke0006|Pseudophoxinus_kervillei
CTGACTAGTTCCACTAATGATTGGTGCACCTGACATGGCGTTCCCACGAATAAACAACATGAGCTTCTGACTTCTACCCCCATCATTTCTACTACTGTTAGCCTCTTCTGGTGTTGAAGCCGGGGCCGGGACAGGGTGAACGGTTTACCCGCCGCTTTCAGGAAATCTTGCTCACGCAGGCGCATCCGTAGATTTAACGATCTTCTCGCTTCACCTAGCAGGTGTCTCATCAATTTTAGGTGCAGTCAACTTCATTACTACAATTATTAATATGAAGCCCCCAGCCATTTCCCAGTATCAAACACCTTTATTTGTGTGATCTGTACTAGTAACAGCAGTACTTCTTC
>Ps.dr0003|Pseudophoxinus_drusensis
CTGACTAGTCCCACTGATGATTGGCGCACCTGACATGGCGTTCCCGCGAATAAATAATATAAGCTTCTGACTTCTCCCCCCATCATTTCTTCTACTATTAGCCTCTTCTGGTGTTGAAGCCGGGGCCGGGACAGGGTGAACAGTTTACCCCCCACTTTCAGGTAATCTTGCCCACGCAGGTGCATCAGTAGATTTAACAATNTTCTCACTCCACCTAGCAGGTGTATCATCCATTTTAGGTGCCGTCAACTTCATTACTACAATTATTAATATGAAACCCCCAGCCATCTCCCAATATCAAACACCTTTATTTGTGTGATCTGTACTAGTAACAGCGGTCCTTCTCC
>Ps.ke0007|Pseudophoxinus_kervillei
CTGACTAGTTCCACTAATGATTGGTGCACCTGACATGGCGTTCCCACGAATAAACAACATGAGCTTCTGACTTCTACCCCCATCATTTCTACTACTGTTAGCCTCTTCTGGTGTTGAAGCCGGGGCCGGGACAGGGTGAACGGTTTACCCGCCGCTTTCAGGAAATCTTGCTCACGCAGGCGCATCCGTAGATTTAACGATCTTCTCGCTTCACCTAGCAGGTGTCTCATCAATTTTAGGTGCAGTCAACTTCATTACTACAATTATTAATATGAAGCCCCCAGCCATCTCCCAGTATCAAACACCTTTATTTGTGTGATCTGTACTAGTAACAGCAGTACTTCTTC
>Ps.dr0004|Pseudophoxinus_drusensis
CTGACTAGTCCCACTGATGATTGGCGCACCTGACATGGCGTTCCCGCGAATAAATAATATAAGCTTCTGACTTCTCCCCCCATCATTTCTTCTACTATTAGCCTCTTCTGGTGTTGAAGCCGGGGCCGGGACAGGGTGAACAGTTTACCCCCCACTTTCAGGTAATCTTGCCCACGCAGGTGCATCAGTAGATTTAACAATCTTCTCACTCCACCTAGCAGGTGTATCATCCATTTTAGGTGCCGTCAACTTCATTACTACAATTATTAATATGAAACCCCCAGCCATCTCCCAATATCAAACACCTTTATTTGTGTGATCTGTACTAGTAACAGCGGTCCTTCTCC
>Ps.dr0005|Pseudophoxinus_drusensis
CTGACTAGTCCCACTGATGATTGGCGCACCTGACATGGCGTTCCCGCGAATAAATAATATAAGCTTCTGACTTCTCCCCCCATCATTTCTTCTACTATTAGCCTCTTCTGGTGTTGAAGCCGGGGCCGGGACAGGGTGAACAGTTTACCCCCCACTTTCAGGTAATCTTGCCCACGCAGGTGCATCAGTAGATTTAACAATCTTCTCACTCCACCTAGCAGGTGTATCATCCATTTTAGGTGCCGTCAACTTCATTACTACAATTATTAATATGAAACCCCCAGCCATCTCCCAATATCAAACACCTTTATTTGTGTGATCTGTACTAGTAACAGCGGTCCTTCTCC
>Ps.ke0008|Pseudophoxinus_kervillei
CTGACTAGTTCCACTAATGATTGGTGCACCTGACATGGCGTTCCCACGAATAAACAACATGAGCTTCTGACTTCTACCCCCATCATTTCTACTACTGTTAGCCTCTTCTGGTGTTGAAGCCGGGGCCGGGACAGGGTGAACGGTTTACCCGCCGCTTTCAGGAAATCTTGCTCACGCAGGCGCATCCGTAGATTTAACGATCTTCTCGCTTCACCTAGCAGGTGTCTCATCAATCTTAGGTGCAGTCAACTTCATTACTACAATTATTAATATGAAGCCCCCAGCCATCTCCCAGTATCAAACACCTTTATTTGTGTGATCTGTACTAGTAACAGCAGTACTTCTTC
>Ps.ke0009|Pseudophoxinus_kervillei
CTGACTAGTTCCACTAATGATTGGTGCACCTGACATGGCGTTCCCACGAATAAACAACATGAGCTTCTGACTTCTACCCCCATCATTTCTACTACTGTTAGCCTCTTCTGGTGTTGAAGCCGGGGCCGGGACAGGGTGAACGGTTTACCCGCCGCTTTCAGGAAATCTTGCTCACGCAGGCGCATCCGTAGATTTAACGATCTTCTCGCTTCACCTAGCAGGTGTCTCATCAATTTTAGGTGCAGTCAACTTCATTACTACAATTATTAATATGAAGCCCCCAGCCATCTCCCAGTATCAAACACCTTTATTTGTGTGATCTGTGCTAGTAACAGCAGTACTTCTTC
>LKCOX170-19|Pseudophoxinus_kervillei
CTGACTAGTTCCACTAATGATTGGTGCACCTGACATGGCGTTCCCACGAATAAACAACATGAGCTTCTGACTTCTACCCCCATCATTTCTACTACTGTTAGCCTCTTCTGGTGTTGAAGCCGGGGCCGGGACAGGGTGAACGGTTTACCCGCCGCTTTCAGGAAATCTTGCTCACGCAGGCGCATCCGTAGATTTAACGATCTTCTCGCTTCACCTAGCAGGTGTCTCATCAATTTTAGGTGCAGTCAACTTCATTACTACAATTATTAATATGAAGCCCCCAGCCATTTCCCAGTATCAAACACCTTTATTTGTGTGATCTGTACTAGTAACAGCAGTACTTCTTC
>ANGBF1072-12|Pseudophoxinus_kervillei
CTGACTAGTCCCACTGATGATTGGCGCACCTGACATGGCGTTCCCGCGAATAAACAACATGAGCTTCTGACTTCTGCCCCCCTCATTTCTCCTACTATTAGCCTCTTCCGGCGTTGAGGCTGGAGCCGGGACAGGGTGAACAGTATATCCGCCGCTTTCAGGTAATCTTGCCCACGCAGGCGCATCAGTAGACTTAACGATCTTCTCGCTTCACCTAGCAGGTGTGTCATCAATTTTAGGTGCGGTCAACTTCATTACTACAATTATTAATATGAAACCCCCAGCCATCTCCCAATATCAAACACCTTTATTTGTATGGTCTGTACTAGTAACAGCAGTACTTCTCC
>ANGBF8132-12|Pseudophoxinus_kervillei
CTGACTAGTCCCACTGATGATTGGCGCACCTGACATGGCGTTCCCGCGAATAAACAACATGAGCTTCTGACTTCTGCCCCCCTCATTTCTCCTACTATTAGCCTCTTCCGGCGTTGAGGCTGGAGCCGGGACAGGGTGAACAGTCTATCCGCCGCTTTCAGGTAATCTTGCCCACGCAGGCGCATCAGTAGACTTAACGATCTTCTCGCTTCACCTAGCAGGTGTGTCATCAATTTTAGGTGCGGTCAACTTCATTACTACAATTATTAATATGAAACCCCCAGCCATCTCCCAATATCAAACACCTTTATTTGTATGGTCTGTACTAGTAACAGCAGTACTTCTCC
>FFMBH1023-14|Pseudophoxinus_kervillei
CTGACTAGTCCCACTGATGATTGGCGCACCTGACATGGCGTTCCCGCGAATAAACAACATGAGCTTCTGACTTCTGCCCCCCTCATTTCTACTACTATTAGCCTCTTCCGGCGTTGAAGCTGGAGCCGGGACAGGGTGAACAGTCTATCCGCCGCTTTCAGGTAATCTTGCCCACGCAGGCGCATCAGTAGACTTAACGATCTTCTCGCTTCACCTAGCAGGTGTGTCATCAATTTTAGGCGCAGTCAACTTCATTACTACAATTATTAATATGAAACCCCCAGCCATCTCCCAATATCAAACACCTTTGTTTGTGTGGTCTGTACTAGTAACAGCAGTACTTCTCC
>FFMBH1224-14|Pseudophoxinus_kervillei
CTGACTAGTCCCACTGATGATTGGCGCACCTGACATGGCGTTCCCGCGAATAAACAACATGAGCTTCTGACTTCTGCCCCCCTCATTTCTACTACTATTAGCCTCTTCCGGCGTTGAAGCTGGAGCCGGGACAGGGTGAACAGTCTATCCGCCGCTTTCAGGTAATCTTGCCCACGCAGGCGCATCAGTAGACTTAACGATCTTCTCGCTTCACCTAGCAGGTGTGTCATCAATTTTAGGCGCAGTCAACTTCATTACTACAATTATTAATATGAAACCCCCAGCCATCTCCCAATATCAAACACCTTTGTTTGTGTGGTCTGTACTAGTAACAGCAGTACTTCTCC
>FFMBH1231-14|Pseudophoxinus_kervillei
CTGACTAGTCCCACTGATGATTGGCGCACCTGACATGGCGTTCCCGCGAATAAACAACATGAGCTTCTGACTTCTGCCCCCCTCATTTCTACTACTATTAGCCTCTTCCGGCGTTGAAGCTGGAGCCGGGACAGGGTGAACAGTCTATCCGCCGCTTTCAGGTAATCTTGCCCACGCAGGCGCATCAGTAGACTTAACGATCTTCTCGCTTCACCTAGCAGGTGTGTCATCAATTTTAGGCGCAGTCAACTTCATTACTACAATTATTAATATGAAACCCCCAGCCATCTCCCAATATCAAACACCTTTGTTTGTGTGGTCTGTACTAGTAACAGCAGTACTTCTCC
>FFMBH1232-14|Pseudophoxinus_kervillei
CTGACTAGTCCCACTGATGATTGGCGCACCTGACATGGCGTTCCCGCGAATAAACAACATGAGCTTCTGACTTCTGCCCCCCTCATTTCTACTACTATTAGCCTCTTCCGGCGTTGAAGCTGGAGCCGGGACAGGGTGAACAGTCTATCCGCCGCTTTCAGGTAATCTTGCCCACGCAGGCGCATCAGTAGACTTAACGATCTTCTCGCTTCACCTAGCAGGTGTGTCATCAATTTTAGGCGCAGTCAACTTCATTACTACAATTATTAATATGAAACCCCCAGCCATCTCCCAATATCAAACACCTTTGTTTGTGTGGTCTGTACTAGTAACAGCAGTACTTCTCC
>FFMBH1233-14|Pseudophoxinus_kervillei
CTGACTAGTCCCACTGATGATTGGCGCACCTGACATGGCGTTCCCGCGAATAAACAACATGAGCTTCTGACTTCTGCCCCCCTCATTTCTACTACTATTAGCCTCTTCCGGCGTTGAAGCTGGAGCCGGGACAGGGTGAACAGTCTATCCGCCGCTTTCAGGTAATCTTGCCCACGCAGGCGCATCAGTAGACTTAACGATCTTCTCGCTTCACCTAGCAGGTGTGTCATCAATTTTAGGCGCAGTCAACTTCATTACTACAATTATTAATATGAAACCCCCAGCCATCTCCCAATATCAAACACCTTTGTTTGTGTGGTCTGTACTAGTAACAGCAGTACTTCTCC
>FFMBH1526-14|Pseudophoxinus_kervillei
CTGACTAGTCCCATTGATGATTGGCGCACCTGACATGGCGTTCCCGCGAATAAACAACATGAGCTTCTGACTTCTGCCCCCCTCATTTCTACTACTATTAGCCTCTTCCGGCGTTGAAGCTGGAGCCGGGACAGGGTGAACAGTCTATCCGCCGCTTTCAGGTAATCTTGCCCACGCAGGCGCATCAGTAGACTTAACGATCTTCTCGCTTCACCTAGCAGGTGTGTCATCAATTTTAGGCGCAGTCAACTTCATTACTACAATTATTAATATGAAACCCCCAGCCATCTCCCAATATCAAACACCTTTGTTTGTGTGGTCTGTACTAGTAACAGCAGTACTTCTCC
>FFMBH1527-14|Pseudophoxinus_kervillei
CTGACTAGTCCCATTGATGATTGGCGCACCTGACATGGCGTTCCCGCGAATAAACAACATGAGCTTCTGACTTCTGCCCCCCTCATTTCTACTACTATTAGCCTCTTCCGGCGTTGAAGCTGGAGCCGGGACAGGGTGAACAGTCTATCCGCCGCTTTCAGGTAATCTTGCCCACGCAGGCGCATCAGTAGACTTAACGATCTTCTCGCTTCACCTAGCAGGTGTGTCATCAATTTTAGGCGCAGTCAACTTCATTACTACAATTATTAATATGAAACCCCCAGCCATCTCCCAATATCAAACACCTTTGTTTGTGTGGTCTGTACTAGTAACAGCAGTACTTCTCC
>FFMBH1528-14|Pseudophoxinus_kervillei
CTGACTAGTCCCATTGATGATTGGCGCACCTGACATGGCGTTCCCGCGAATAAACAACATGAGCTTCTGACTTCTGCCCCCCTCATTTCTACTACTATTAGCCTCTTCCGGCGTTGAAGCTGGAGCCGGGACAGGGTGAACAGTCTATCCGCCGCTTTCAGGTAATCTTGCCCACGCAGGCGCATCAGTAGACTTAACGATCTTCTCGCTTCACCTAGCAGGTGTGTCATCAATTTTAGGCGCAGTCAACTTCATTACTACAATTATTAATATGAAACCCCCAGCCATCTCCCAATATCAAACACCTTTGTTTGTGTGGTCTGTACTAGTAACAGCAGTACTTCTCC
>FFMBH1536-14|Pseudophoxinus_kervillei
CTGACTAGTCCCACTGATGATTGGCGCACCTGACATGGCGTTCCCGCGAATAAACAACATGAGCTTCTGACTTCTGCCCCCCTCATTTCTACTACTATTAGCCTCTTCCGGCGTTGAAGCTGGAGCCGGGACAGGGTGAACAGTCTATCCGCCGCTTTCAGGTAATCTTGCCCACGCAGGCGCATCAGTAGACTTAACGATCTTCTCGCTTCACCTAGCAGGTGTGTCATCAATTTTAGGCGCAGTCAACTTCATTACTACAATTATTAATATGAAACCCCCAGCCATCTCCCAATATCAAACACCTTTGTTTGTGTGGTCTGTACTAGTAACAGCAGTACTTCTCC
>FFMBH1537-14|Pseudophoxinus_kervillei
CTGACTAGTCCCACTGATGATTGGCGCACCTGACATGGCGTTCCCGCGAATAAACAACATGAGCTTCTGACTTCTGCCCCCCTCATTTCTACTACTATTAGCCTCTTCCGGCGTTGAAGCTGGAGCCGGGACAGGGTGAACAGTCTATCCGCCGCTTTCAGGTAATCTTGCCCACGCAGGCGCATCAGTAGACTTAACGATCTTCTCGCTTCACCTAGCAGGTGTGTCATCAATTTTAGGCGCAGTCAACTTCATTACTACAATTATTAATATGAAACCCCCAGCCATCTCCCAATATCAAACACCTTTGTTTGTGTGGTCTGTACTAGTAACAGCAGTACTTCTCC
>ANGBF1076-12|Pseudophoxinus_zeregi
CTGACTGGTCCCACTAATGATTGGCGCACCTGATATGGCATTCCCACGGATAAATAACATGAGTTTCTGACTTCTTCCCCCATCATTCCTATTATTATTAGCCTCTTCTGGTGTTGAGGCAGGGGCCGGAACGGGATGAACAGTATACCCGCCGCTCGCCGGAAATCTTGCCCACGCAGGCGCATCTGTAGATTTAACAATCTTCTCGCTTCACCTAGCAGGTGTATCATCAATTTTAGGGGCCGTCAACTTCATTACCACAATTATTAATATGAAACCCCCAGCCATCTCCCAATATCAAACACCTTTATTTGTATGGGCCGTACTGGTAACAGCCGTTCTTCTCC
>ANGBF50643-19|Pseudophoxinus_zeregi
CTGACTGGTCCCACTAATGATTGGCGCACCTGATATGGCATTCCCACGGATAAATAACATGAGTTTCTGACTTCTTCCCCCATCATTCCTATTATTATTAGCCTCTTCTGGTGTTGAGGCAGGGGCCGGAACGGGATGAACAGTATACCCGCCGCTCGCCGGAAATCTTGCCCACGCAGGCGCATCTGTAGATTTAACAATCTTCTCGCTTCACCTAGCAGGTGTATCATCAATTTTAGGGGCCGTCAACTTCATTACCACAATTATTAATATGAAACCCCCAGCCATCTCCCAATATCAAACACCTTTATTTGTATGGGCCGTACTGGTAACAGCCGTTCTTCTCC
>ANGBF50644-19|Pseudophoxinus_zeregi
CTGACTGGTCCCACTAATGATTGGCGCACCTGATATGGCATTCCCACGGATAAATAACATGAGTTTCTGACTTCTTCCCCCATCATTCCTATTATTATTAGCCTCTTCTGGTGTTGAGGCAGGGGCCGGAACGGGATGAACAGTATACCCGCCGCTCGCCGGAAATCTTGCCCACGCAGGCGCATCTGTAGATTTAACAATCTTCTCGCTTCACCTAGCAGGTGTATCATCAATTTTAGGGGCCGTCAACTTCATTACCACAATTATTAATATGAAACCCCCAGCCATCTCCCAATATCAAACACCTTTATTTGTATGGGCCGTACTGGTAACAGCCGTTCTTCTCC
>ANGBF50645-19|Pseudophoxinus_zeregi
CTGACTGGTCCCACTAATGATTGGCGCACCTGATATGGCATTCCCACGGATAAATAACATGAGTTTCTGACTTCTTCCCCCATCATTCCTATTATTATTAGCCTCTTCTGGTGTTGAGGCAGGGGCCGGAACGGGATGAACAGTATACCCGCCGCTCGCCGGAAATCTTGCCCACGCAGGCGCATCTGTAGATTTAACAATCTTCTCGCTTCACCTAGCAGGTGTATCATCAATTTTAGGGGCCGTCAACTTCATTACCACAATTATTAATATGAAACCCCCAGCCATCTCCCAATATCAAACACCTTTATTTGTATGGGCCGTACTGGTAACAGCCGTTCTTCTCC
>ANGBF50647-19|Pseudophoxinus_zeregi
CTGACTGGTCCCACTAATGATTGGCGCACCTGATATGGCATTCCCACGGATAAATAACATGAGTTTCTGACTTCTTCCCCCATCATTCCTATTATTATTAGCCTCTTCTGGTGTTGAGGCAGGGGCCGGAACGGGATGAACAGTATACCCGCCGCTCGCCGGAAATCTTGCCCACGCAGGCGCATCTGTAGATTTAACAATCTTCTCGCTTCACCTAGCAGGTGTATCATCAATTTTAGGGGCCGTCAACTTCATTACCACAATTATTAATATGAAACCCCCAGCCATCTCCCAATATCAAACACCTTTATTTGTATGGGCCGTACTGGTAACAGCCGTTCTTCTCC
>ANGBF50648-19|Pseudophoxinus_zeregi
CTGACTGGTCCCACTAATGATTGGCGCACCTGATATGGCATTCCCACGGATAAATAACATGAGTTTCTGACTTCTTCCCCCATCATTCCTATTATTATTAGCCTCTTCTGGTGTTGAGGCAGGGGCCGGAACGGGATGAACAGTATACCCGCCGCTCGCCGGAAATCTTGCCCACGCAGGCGCATCTGTAGATTTAACAATCTTCTCGCTTCACCTAGCAGGTGTATCATCAATTTTAGGGGCCGTCAACTTCATTACCACAATTATTAATATGAAACCCCCAGCCATCTCCCAATATCAAACACCTTTATTTGTATGGGCCGTACTGGTAACAGCCGTTCTTCTCC
>ANGBF8127-12|Pseudophoxinus_zeregi
CTGACTGGTCCCACTAATGATTGGCGCACCTGATATGGCATTCCCACGGATAAATAACATGAGTTTCTGACTTCTTCCCCCATCATTCCTATTATTATTAGCCTCTTCTGGTGTTGAGGCAGGGGCCGGAACGGGATGAACAGTATACCCGCCGCTCGCCGGAAATCTTGCCCACGCAGGCGCATCTGTAGATTTAACAATCTTCTCGCTTCACCTAGCAGGTGTATCATCAATTTTAGGGGCCGTCAACTTCATTACCACAATTATTAATATGAAACCCCCAGCCATCTCCCAATATCAAACACCTTTATTTGTATGGGCCGTACTGGTAACAGCCGTTCTTCTCC
>FFMBH1024-14|Pseudophoxinus_zeregi
CTGACTGGTCCCACTAATGATTGGCGCACCTGATATGGCATTCCCACGGATAAATAACATGAGTTTCTGACTTCTTCCCCCATCATTCCTATTATTATTAGCCTCTTCTGGTGTTGAGGCAGGGGCCGGAACGGGATGAACAGTATACCCGCCGCTCGCCGGAAATCTTGCCCACGCAGGCGCATCTGTAGATTTAACAATCTTCTCGCTTCACCTAGCAGGTGTATCATCAATTTTAGGGGCCGTCAACTTCATTACCACAATTATTAATATGAAACCCCCAGCCATCTCCCAATATCAAACACCTTTATTTGTATGGGCCGTACTGGTAACAGCCGTTCTTCTCC
>FFMBH1222-14|Pseudophoxinus_zeregi
CTGACTGGTCCCACTAATGATTGGCGCACCTGATATGGCATTCCCACGGATAAATAACATGAGTTTCTGACTTCTTCCCCCATCATTCCTATTATTATTAGCCTCTTCTGGTGTTGAGGCAGGGGCCGGAACGGGATGAACAGTATACCCGCCGCTCGCCGGAAATCTTGCCCACGCAGGCGCATCTGTAGATTTAACAATCTTCTCGCTTCACCTAGCAGGTGTATCATCAATTTTAGGGGCCGTCAACTTCATTACCACAATTATTAATATGAAACCCCCAGCCATCTCCCAATATCAAACACCTTTATTTGTATGGGCCGTACTGGTAACAGCCGTTCTTCTCC
>FFMBH1223-14|Pseudophoxinus_zeregi
CTGACTGGTCCCACTAATGATTGGCGCACCTGATATGGCATTCCCACGGATAAATAACATGAGTTTCTGACTTCTTCCCCCATCATTCCTATTATTATTAGCCTCTTCTGGTGTTGAGGCAGGGGCCGGAACGGGATGAACAGTATACCCGCCGCTCGCCGGAAATCTTGCCCACGCAGGCGCATCTGTAGATTTAACAATCTTCTCGCTTCACCTAGCAGGTGTATCATCAATTTTAGGGGCCGTCAACTTCATTACCACAATTATTAATATGAAACCCCCAGCCATCTCCCAATATCAAACACCTTTATTTGTATGGGCCGTACTGGTAACAGCCGTTCTTCTCC
>FFMBH1244-14|Pseudophoxinus_zeregi
CTGACTGGTCCCACTAATGATTGGCGCACCTGATATGGCATTCCCACGGATAAATAACATGAGTTTCTGACTTCTTCCCCCATCATTCCTATTATTATTAGCCTCTTCTGGTGTTGAGGCAGGGGCCGGAACGGGATGAACAGTATACCCGCCGCTCGCCGGAAATCTTGCCCACGCAGGCGCATCTGTAGATTTAACAATCTTCTCGCTTCACCTAGCAGGTGTATCATCAATTTTAGGGGCCGTCAACTTCATTACCACAATTATTAATATGAAACCCCCAGCCATCTCCCAATATCAAACACCTTTATTTGTATGGGCCGTACTGGTAACAGCCGTTCTTCTCC
>FFMBH957-14|Pseudophoxinus_zeregi
CTGACTGGTCCCACTAATGATTGGCGCACCTGATATGGCATTCCCACGGATAAATAACATGAGTTTCTGACTTCTTCCCCCATCATTCCTATTATTATTAGCCTCTTCTGGGGTTGAGGCAGGGGCCGGAACGGGATGAACAGTATACCCGCCGCTCGCCGGAAATCTTGCCCACGCAGGMGCATCWGTAGATTTAACAATCTTCTCGCTTCACCTAGCAGGTGTRTCATCAATTTTAGGGGCCGTCAACTTCATTACCACAATTATTAATATGAAACCCCCAGCCATCTCCCAATATCAAACACCTTTMTTTGTATGGGCCGTRCTGGTAACAGCCGTTCTTCTCC
