# Supplementary material for: Revisiting the species list of freshwater fish in Israel based on DNA barcoding
Source: Ecol Evol. 2023 Dec 20;13(12):e10812. doi: 10.1002/ece3.10812 (PMC10731390; doi:10.1002/ece3.10812)
Supplement: Supplementary file 5 — File S5 [file ECE3-13-e10812-s007.txt]

>FFMBH1038-14|Oxynoemacheilus_panthera
ATGACCAAATTTATAATGTTATTGTAACCGCACATGCTTTCGTTATAATCTTCTTTATAGTGATACCCATCCTTATCGGCGGGTTCGGGAACTGACTCGTACCCCTTATGATCGGGGCCCCTGACATGGCCTTCCCACGAATAAATAACATAAGCTTCTGACTTTTACCGCCCTCCTTTCTCCTTCTCTTAGCGTCATCCGGCGTGGAGGCCGGGGCCGGAACGGGGTGGACAGTTTACCCGCCCTTGGCGGGTAACTTGGCCCACGCAGGGGCATCCGTGGACCTGACTATCTTCTCACTACACCTCGCAGGTGTCTCATCCATTCTAGGGGCGATTAATTTTATTACAACAACAATTAATATGAAACCCCCAGCTATTTCCCAGTACCAAACACCCCTATTTGTGTGGGCAGTCCTTGTAACCGCCGTGCTACTTCTT
>FFMBH1039-14|Oxynoemacheilus_panthera
ATGACCAAATTTATAATGTTATTGTAACCGCACATGCTTTCGTTATAATCTTCTTTATAGTGATACCCATCCTTATCGGCGGGTTCGGGAACTGACTCGTACCCCTTATGATCGGGGCCCCTGACATGGCCTTCCCACGAATAAATAACATAAGCTTCTGACTTTTACCGCCCTCCTTTCTCCTTCTCTTAGCGTCATCCGGCGTAGAGGCCGGAGCCGGAACGGGGTGGACAGTTTACCCGCCCTTGGCGGGTAACTTGGCCCACGCAGGGGCATCCGTGGACCTGACTATCTTCTCACTACACCTCGCAGGTGTCTCATCCATTCTAGGGGCGATTAATTTTATTACAACAACAATTAATATGAAACCCCCAGCTATTTCCCAGTACCAAACACCCCTATTTGTGTGGGCAGTCCTTGTAACCGCCGTGCTACTTCTT
>FFMBH1241-14|Oxynoemacheilus_galilaeus
ATGACCAAATTTATAATGTTATTGTAACCGCACATGCTTTCGTTATAATCTTCTTTATAGTGATGCCGATCCTTATCGGTGGGTTTGGGAACTGACTCGTGCCCCTTATGATTGGGGCCCCTGACATGGCCTTCCCGCGAATAAATAACATAAGCTTCTGACTTTTGCCACCTTCCTTTCTCCTTCTCTTAGCGTCATCCGGCGTAGAGGCCGGAGCCGGAACGGGGTGGACAGTTTACCCGCCCTTAGCGGGTAACTTAGCCCACGCGGGGGCATCCGTAGACCTAACCATCTTCTCACTACACCTCGCAGGTGTCTCATCCATTCTTGGGGCAATTAATTTTATTACAACAACAATTAATATGAAACCCCCAGCTATTTCCCAATACCAAACACCCCTATTTGTGTGAGCGGTCCTTGTGACCGCTGTACTGCTTCTT
>FFMBH1242-14|Oxynoemacheilus_galilaeus
ATGACCAAATTTATAATGTTATTGTAACCGCACATGCTTTCGTTATAATCTTCTTTATAGTGATGCCGATCCTTATCGGTGGGTTTGGGAACTGACTCGTGCCCCTTATGATTGGGGCCCCTGACATGGCCTTCCCGCGAATAAATAACATAAGCTTCTGACTTTTGCCACCTTCCTTTCTCCTTCTCTTAGCGTCATCCGGCGTAGAGGCCGGAGCCGGAACGGGGTGGACAGTTTACCCGCCCTTAGCGGGTAACTTAGCCCACGCAGGGGCATCCGTAGACCTAACCATCTTCTCACTACACCTCGCAGGTGTCTCATCCATTCTTGGGGCAATTAATTTTATTACAACAACAATTAATATGAAACCCCCAGCTATTTCCCAATACCAAACACCCCTATTTGTGTGAGCGGTCCTTGTGACCGCTGTACTGCTTCTT
>FFMBH1531-14|Oxynoemacheilus_leontinae
ATGACCAAATTTATAATGTTATTGTGACTGCACATGCTTTCGTTATAATCTTCTTTATAGTGATACCCATCCTTATCGGTGGGTTTGGGAACTGACTTGTACCCCTTATGATCGGGGCCCCCGATATGGCCTTCCCGCGAATGAATAACATAAGCTTCTGACTTTTGCCGCCCTCCTTTCTCCTTCTCTTAGCGTCATCTGGCGTAGAAGCCGGAGCCGGAACGGGGTGGACAGTTTACCCGCCCTTGGCGGGTAACTTAGCCCACGCAGGGGCATCCGTAGACCTAACCATCTTCTCACTACACCTGGCAGGTGTCTCATCCATTCTTGGAGCAATTAATTTTATTACAACAACAATTAATATGAAACCCCCAGCTATTTCCCAATACCAAACACCTCTATTTGTGTGGGCAGTCCTTGTAACCGCTGTGCTTCTTCTT
>FFMBH1532-14|Oxynoemacheilus_leontinae
ATGACCAAATTTATAATGTTATTGTGACTGCACATGCTTTCGTTATAATCTTCTTTATAGTGATACCCATCCTTATCGGTGGGTTTGGGAACTGACTTGTACCCCTTATGATCGGGGCCCCCGATATGGCCTTCCCGCGAATGAATAACATAAGCTTCTGACTTTTGCCGCCCTCCTTTCTCCTTCTCTTAGCGTCATCTGGCGTAGAAGCCGGAGCCGGAACGGGGTGGACAGTTTACCCGCCCTTGGCGGGTAACTTAGCCCACGCAGGGGCATCCGTAGACCTAACCATCTTCTCACTACACCTGGCAGGTGTCTCATCCATTCTTGGAGCAATTAATTTTATTACAACAACAATTAATATGAAACCCCCAGCTATTTCCCAATACCAAACACCTCTATTTGTGTGGGCAGTCCTTGTAACCGCTGTGCTTCTTCTT
>FFMBH1533-14|Oxynoemacheilus_leontinae
ATGACCAAATTTATAATGTTATTGTGACTGCACATGCTTTCGTTATAATCTTCTTTATAGTGATACCCATCCTTATCGGTGGGTTTGGGAACTGACTTGTACCCCTTATGATCGGGGCCCCCGATATGGCCTTCCCGCGAATGAATAACATAAGCTTCTGACTTTTGCCGCCCTCCTTTCTCCTTCTCTTAGCGTCATCTGGCGTAGAAGCCGGAGCCGGAACGGGGTGGACAGTTTACCCGCCCTTGGCGGGTAACTTAGCCCACGCAGGGGCATCCGTAGACCTAACCATCTTCTCACTACACCTGGCAGGTGTCTCATCCATTCTTGGGGCAATTAATTTTATTACAACAACAATTAATATGAAACCCCCAGCTATTTCCCAATACCAAACACCTCTATTTGTGTGGGCAGTCCTTGTAACCGCTGTGCTTCTTCTT
>FFMBH1541-14|Oxynoemacheilus_leontinae
ATGACCAAATTTATAATGTTATTGTGACTGCACATGCTTTCGTTATAATCTTCTTTATAGTGATACCCATCCTTATCGGTGGGTTTGGGAACTGACTTGTACCCCTTATGATCGGGGCCCCCGATATGGCCTTCCCGCGAATGAATAACATAAGCTTCTGACTTTTGCCGCCCTCCTTTCTCCTTCTCTTAGCGTCATCTGGCGTAGAAGCCGGAGCCGGAACGGGGTGGACAGTTTACCCGCCCTTGGCGGGTAACTTAGCCCACGCAGGGGCATCCGTAGACCTAACCATCTTCTCACTACACCTGGCAGGTGTCTCATCCATTCTTGGAGCAATTAATTTTATTACAACAACAATTAATATGAAACCCCCAGCTATTTCCCAATACCAAACACCTCTATTTGTGTGGGCAGTCCTTGTAACCGCTGTGCTTCTTCTT
>FFMBH2693-14|Oxynoemacheilus_insignis
ATGACCAAATTTATAATGTTATTGTAACCGCACATGCTTTCGTTATAATCTTCTTTATAGTAATGCCCATCCTTATTGGTGGGTTTGGGAACTGACTCGTGCCCCTTATGATTGGGGCCCCTGACATGGCCTTCCCACGAATAAATAACATAAGCTTCTGACTTTTACCTCCCTCCTTTCTTCTTCTCTTGGCGTCATCCGGCGTAGAGGCCGGAGCCGGAACGGGCTGAACAGTTTACCCACCCTTAGCGGGTAACTTAGCCCATGCAGGGGCATCCGTAGACCTAACCATCTTCTCACTACACCTGGCAGGTGTCTCGTCCATTCTTGGGGCAATTAATTTTATTACAACAACAATTAACATGAAACCCCCAGCTATCTCCCAATACCAAACACCCCTGTTTGTGTGGGCAGTGCTTGTGACCGCTGTACTTCTTCTT
>FFMBH2830-14|Oxynoemacheilus_insignis
ATGACCAAATTTATAATGTTATTGTAACCGCACATGCTTTCGTTATAATCTTCTTTATAGTAATGCCCATCCTTATTGGTGGGTTTGGGAACTGACTCGTGCCCCTTATGATTGGGGCCCCTGACATGGCCTTCCCACGAATAAATAACATAAGCTTCTGACTTTTACCTCCCTCCTTTCTTCTTCTCTTGGCGTCATCCGGCGTAGAGGCCGGAGCCGGAACGGGCTGAACAGTTTACCCACCCTTAGCGGGTAACTTAGCCCATGCAGGGGCATCCGTAGACCTAACCATCTTCTCACTACACCTGGCAGGTGTCTCGTCCATTCTTGGGGCAATTAATTTTATTACAACAACAATTAACATGAAACCCCCAGCTATCTCCCAATACCAAACACCCCTGTTTGTGTGGGCAGTGCTTGTGACCGCTGTACTTCTTCTT
>LKCOX159-19|Oxynoemacheilus_leontinae
ATGACCAAATTTATAATGTTATTGTGACTGCACATGCTTTCGTCATAATCTTCTTTATAGTGATACCCATCCTTATCGGTGGGTTTGGGAACTGACTCGTACCCCTTATGATCGGGGCCCCCGATATGGCCTTCCCGCGAATAAATAACATAAGCTTCTGACTTTTGCCACCCTCCTTTCTCCTTCTCTTAGCGTCATCTGGCGTAGAAGCCGGAGCCGGAACAGGGTGGACAGTTTACCCGCCCTTGGCGGGTAACTTAGCCCACGCAGGGGCATCCGTAGACCTAACCATCTTCTCACTACACCTAGCAGGTGTCTCATCCATTCTTGGGGCAATTAATTTTATTACAACAACAATTAATATGAAACCCCCAGCTATTTCCCAATACCAAACACCCCTATTTGTGTGGGCAGTCCTTGTAACCGCTGTGCTTCTTCTT
>LKCOX160-19|Oxynoemacheilus_leontinae
ATGACCAAATTTATAATGTTATTGTGACTGCACATGCTTTCGTCATAATCTTCTTTATAGTGATACCCATCCTTATCGGTGGGTTTGGGAACTGACTCGTACCCCTTATGATCGGGGCCCCCGATATGGCCTTCCCGCGAATAAATAACATAAGCTTCTGACTTTTGCCACCCTCCTTTCTCCTTCTCTTAGCGTCATCTGGAGTAGAAGCCGGAGCCGGAACAGGGTGGACAGTTTACCCGCCCTTGGCGGGTAACTTAGCCCACGCAGGGGCATCCGTAGACCTAACCATCTTCTCACTACACCTAGCAGGTGTCTCATCCATTCTTGGGGCAATTAATTTTATTACAACAACAATTAATATGAAACCCCCAGCTATTTCCCAATACCAAACACCCCTATTTGTGTGGGCAGTCCTTGTAACCGCTGTGCTTCTTCTT
>LKCOX161-19|Oxynoemacheilus_leontinae
ATGACCAAATTTATAATGTTATTGTGACTGCACATGCTTTCGTCATAATCTTCTTTATAGTGATACCCATCCTTATCGGTGGGTTTGGGAACTGACTCGTACCCCTTATGATCGGGGCCCCCGATATGGCCTTCCCGCGAATAAATAACATAAGCTTCTGACTTTTGCCACCCTCCTTTCTCCTTCTCTTAGCGTCATCTGGCGTAGAAGCCGGAGCCGGAACAGGGTGGACAGTTTACCCGCCCTTGGCGGGTAACTTAGCCCACGCAGGGGCATCCGTAGACCTAACCATCTTCTCACTACACCTAGCAGGTGTCTCATCCATTCTTGGGGCAATTAATTTTATTACAACAACAATTAATATGAAACCCCCAGCTATTTCCCAATACCAAACACCCCTATTTGTGTGGGCAGTCCTTGTAACCGCTGTGCTTCTTCTT
>Ox.do0001|Oxynoemacheilus_dori
ATGACCAAATTTATAATGTTATTGTAACCGCACATGCTTTCGTTATAATCTTCTTTATAGTAATGCCCATCCTTATTGGTGGATTTGGGAACTGACTCGTGCCCCTTATGATTGGGGCCCCTGACATGGCCTTCCCACGAATAAATAACATAAGCTTCTGACTTTTACCTCCCTCCTTTCTTCTTCTCTTGGCGTCATCCGGCGTAGAAGCCGGAGCCGGAACGGGGTGAACAGTTTACCCACCCTTAGCGGGTAACTTAGCCCATGCAGGGGCATCCGTAGACCTAACCATCTTCTCACTACACCTGGCAGGTGTCTCGTCCATTCTTGGGGCAATTAATTTTATTACAACAACAATTAACATGAAACCCCCAGCTATCTCCCAATACCAAACACCCCTGTTTGTGTGGGCAGTGCTTGTGACCGCTGTACTTCTTCTT
>Ox.do0002|Oxynoemacheilus_dori
ATGACCAAATTTATAATGTTATTGTAACCGCACATGCTTTCGTTATAATCTTCTTTATAGTAATGCCCATCCTTATTGGTGGATTTGGGAACTGACTCGTGCCCCTTATGATTGGGGCCCCTGACATGGCCTTCCCACGAATAAATAACATAAGCTTCTGACTTTTACCTCCCTCCTTTCTTCTTCTCTTGGCGTCATCCGGCGTAGAAGCCGGAGCCGGAACGGGGTGAACAGTTTACCCACCCTTAGCGGGTAACTTAGCCCATGCAGGGGCATCCGTAGACCTAACCATCTTCTCACTACACCTGGCAGGTGTCTCGTCCATTCTTGGGGCAATTAATTTTATTACAACAACAATTAACATGAAACCCCCAGCTATCTCCCAATACCAAACACCCCTGTTTGTGTGGGCAGTGCTTGTGACCGCTGTACTTCTTCTT
>Ox.in0001|Oxynoemacheilus_insignis
ATGACCAAATTTATAATGTTATTGTGACTGCACATGCTTTCGTCATAATCTTCTTTATAGTGATACCCATCCTTATCGGTGGGTTTGGGAACTGACTCGTACCCCTTATGATCGGGGCCCCCGATATGGCCTTCCCGCGAATAAATAACATAAGCTTCTGACTTTTGCCACCCTCCTTTCTCCTTCTCTTAGCGTCATCTGGCGTAGAAGCCGGAGCCGGAACAGGGTGGACAGTTTACCCGCCCTTGGCGGGTAACTTAGCCCACGCAGGGGCATCCGTAGACCTAACCATCTTCTCACTACACCTAGCAGGTGTCTCATCCATTCTTGGGGCAATTAATTTTATTACAACAACAATTAATATGAAACCTCCAGCTATTTCCCAATACCAGACACCCCTATTTGTGTGGGCAGTCCTTGTAACCGCTGTGCTTCTTCTT
>Ox.in0002|Oxynoemacheilus_insignis
ATGACCAAATTTATAATGTTATTGTAACCGCACATGCTTTCGTTATAATCTTCTTTATAGTAATGCCCATCCTTATTGGTGGGTTTGGGAACTGACTCGTGCCCCTTATGATTGGGGCCCCTGACATGGCCTTCCCACGAATAAATAACATAAGCTTCTGACTTTTGCCTCCCTCCTTTCTTCTTCTCTTGGCGTCATCCGGCGTAGAGGCCGGAGCCGGAACGGGCTGAACAGTTTACCCACCCTTAGCGGGTAACTTAGCCCATGCAGGGGCATCCGTAGACCTAACCATCTTCTCACTACACCTGGCAGGTGTCTCGTCCATTCTTGGGGCAATTAATTTTATTACAACAACAATTAACATGAAACCCCCAGCTATCTCCCAATACCAAACACCCCTGTTTGTGTGGGCAGTGCTTGTGACCGCTGTACTTCTTCTT
>Ox.in0003|Oxynoemacheilus_insignis
ATGACCAAATTTATAATGTTATTGTGACTGCACATGCTTTCGTCATAATCTTCTTTATAGTGATACCCATCCTTATCGGTGGGTTTGGGAACTGACTCGTACCCCTTATGATCGGGGCCCCCGATATGGCCTTCCCGCGAATAAATAACATAAGCTTCTGACTTTTGCCACCCTCCTTTCTCCTTCTCTTAGCGTCATCTGGCGTAGAAGCCGGAGCCGGAACAGGGTGGACAGTTTACCCGCCCTTGGCGGGTAACTTAGCCCACGCAGGGGCATCCGTAGACCTAACCATCTTCTCACTACACCTAGCAGGTGTCTCATCCATTCTTGGGGCAATTAATTTTATTACAACAACAATTAATATGAAACCTCCAGCTATTTCCCAATACCAGACACCCCTATTTGTGTGGGCAGTCCTTGTAACCGCTGTGCTTCTTCTT
>Ox.in0004|Oxynoemacheilus_insignis
ATGACCAAATTTATAATGTTATTGTGACTGCACATGCTTTCGTCATAATCTTCTTTATAGTGATACCCATCCTTATCGGTGGGTTTGGGAACTGACTCGTACCCCTTATGATCGGGGCCCCCGATATGGCCTTCCCGCGAATAAATAACATAAGCTTNTGACTTTTGCCACCCTCCTTTCTCCTTCTCTTAGCGTCATCTGGCGTAGAAGCCGGAGCCGGAACAGGGTGGACAGTTTACCCGCCCTTGGCGGGTAACTTGGCCCACGCAGGGGCATCCGTAGACCTAACCATCTTCTCACTACACCTAGCAGGTGTCTCATCCATTCTTGGGGCAATTAATTTTATTACAACAACAATTAATATGAAACCCCCAGCTATTTCCCAATACCAAACACCCCTATTTGTGTGGGCAGTCCTTGTAACCGCTGTGCTTCTTCTT
>Ox.in0005|Oxynoemacheilus_insignis
ATGACCAAATTTATAATGTTATTGTGACTGCACATGCTTTCGTCATAATCTTCTTTATAGTGATACCCATCCTTATCGGTGGGTTTGGGAACTGACTCGTACCCCTTATGATCGGGGCCCCCGATATGGCCTTCCCGCGAATAAATAACATAAGCTTCTGACTTTTGCCACCCTCCTTTCTCCTTCTCTTAGCGTCATCTGGCGTAGAAGCCGGAGCCGGAACAGGGTGGACAGTTTACCCGCCCTTGGCGGGTAACTTAGCCCACGCAGGGGCATCCGTAGACCTAACCATCTTCTCACTACACCTAGCAGGTGTCTCATCCATTCTTGGGGCAATTAATTTTATTACAACAACAATTAATATGAAACCTCCAGCTATTTCCCAATACCAGACACCCCTATTTGTGTGGGCAGTCCTTGTAACCGCTGTGCTTCTTCTT
>Ox.in0006|Oxynoemacheilus_insignis
ATGACCAAATTTATAATGTTATTGTGACTGCACATGCTTTCGTCATAATCTTCTTTATAGTGATACCCATCCTTATCGGTGGGTTTGGGAACTGACTCGTACCCCTTATGATCGGGGCCCCCGATATGGCCTTCCCGCGAATAAATAACATAAGCTTCTGACTTTTGCCACCCTCCTTTCTCCTTCTCTTAGCGTCATCTGGCGTAGAAGCCGGAGCCGGAACAGGGTGGACAGTTTACCCGCCCTTGGCGGGTAACTTAGCCCACGCAGGGGCATCCGTAGACCTAACCATCTTCTCACTACACCTAGCAGGTGTCTCATCCATTCTTGGGGCAATTAATTTTATTACAACAACAATTAATATGAAACCTCCAGCTATTTCCCAATACCAGACACCCCTATTTGTGTGGGCAGTCCTTGTAACCGCTGTGCTTCTTCTT
>Ox.jo0001|Oxynoemacheilus_jordanicus
ATGACCAAATTTATAATGTTATTGTGACTGCACATGCTTTCGTCATAATCTTCTTTATAGTGATACCCATCCTTATCGGTGGGTTTGGGAACTGACTCGTACCCCTTATGATCGGGGCCCCCGATATGGCCTTCCCGCGAATAAATAACATAAGCTTCTGACTTTTGCCACCCTCCTTTCTCCTTCTCTTAGCGTCATCTGGCGTAGAAGCCGGAGCCGGAACAGGGTGGACAGTTTACCCGCCCTTGGCGGGTAACTTAGCCCACGCAGGGGCATCCGTAGACCTAACCATCTTCTCACTACACCTAGCAGGTGTCTCATCCATTCTTGGGGCAATTAATTTTATTACAACAACAATTAATATGAAACCTCCAGCTATTTCCCAATACCAGACACCCCTATTTGTGTGGGCAGTCCTTGTAACCGCTGTGCTTCTTCTT
>Ox.jo0002|Oxynoemacheilus_jordanicus
ATGACCAAATTTATAATGTTATTGTGACTGCACATGCTTTCGTCATAATCTTCTTTATAGTGATACCCATCCTTATCGGTGGGTTTGGGAACTGACTCGTACCCCTTATGATCGGGGCCCCCGATATGGCCTTCCCGCGAATAAATAACATAAGCTTCTGACTTTTGCCACCCTCCTTTCTCCTTCTCTTAGCGTCATCTGGCGTAGAAGCCGGAGCCGGAACAGGGTGGACAGTTTACCCGCCCTTGGCGGGTAACTTAGCCCACGCAGGGGCATCCGTAGACCTAACCATCTTCTCACTACACCTAGCAGGTGTCTCATCCATTCTTGGGGCAATTAATTTTATTACAACAACAATTAATATGAAACCTCCAGCTATTTCCCAATACCAGACACCCCTATTTGTGTGGGCAGTCCTTGTAACCGCTGTGCTTCTTCTT
>Ox.jo0003|Oxynoemacheilus_jordanicus
ATGACCAAATTTATAATGTTATTGTGACTGCACATGCTTTCGTCATAATCTTCTTTATAGTGATACCCATCCTTATCGGTGGGTTTGGGAACTGACTCGTACCCCTTATGATCGGGGCCCCCGATATGGCCTTCCCGCGAATAAATAACATAAGCTTCTGACTTTTGCCACCCTCCTTTCTCCTTCTCTTAGCGTCATCTGGCGTAGAAGCCGGAGCCGGAACAGGGTGGACAGTTTACCCGCCCTTGGCGGGTAACTTGGCCCACGCAGGGGCATCCGTAGACCTAACCATCTTCTCACTACACCTAGCAGGTGTCTCATCCATTCTTGGGGCAATTAATTTTATTACAACAACAATTAATATGAAACCCCCAGCTATTTCCCAATACCAAACACCCCTATTTGTGTGGGCAGTCCTTGTAACCGCTGTGCTTCTTCTT
>Ox.jo0004|Oxynoemacheilus_jordanicus
ATGACCAAATTTATAATGTTATTGTGACTGCACATGCTTTCGTCATAATCTTCTTTATAGTGATACCCATCCTTATCGGTGGGTTTGGGAACTGACTCGTACCCCTTATGATCGGGGCCCCCGATATGGCCTTCCCGCGAATAAATAACATAAGCTTCTGACTTTTGCCACCCTCCTTTCTCCTTCTCTTAGCGTCATCTGGCGTAGAAGCCGGAGCCGGAACAGGGTGGACAGTTTACCCGCCCTTGGCGGGTAACTTAGCCCACGCAGGGGCATCCGTAGACCTAACCATCTTCTCACTACACCTAGCAGGTGTCTCATCCATTCTTGGGGCAATTAATTTTATTACAACAACAATTAATATGAAACCTCCAGCTATTTCCCAATACCAGACACCCCTATTTGTGTGGGCAGTCCTTGTAACCGCTGTGCTTCTTCTT
>Ox.jo0005|Oxynoemacheilus_jordanicus
ATGACCAAATTTATAATGTTATTGTGACTGCACATGCTTTCGTCATAATCTTCTTTATAGTGATACCCATCCTTATCGGTGGGTTTGGGAACTGACTCGTACCCCTTATGATCGGGGCCCCCGATATGGCCTTCCCGCGAATAAATAACATAAGCTTCTGACTTTTGCCACCCTCCTTTCTCCTTCTCTTAGCGTCATCTGGCGTAGAAGCCGGAGCCGGAACAGGGTGGACAGTTTACCCGCCCTTGGCGGGTAACTTAGCCCACGCAGGGGCATCCGTAGACCTAACCATCTTCTCACTACACCTAGCAGGTGTCTCATCCATTCTTGGGGCAATTAATTTTATTACAACAACAATTAATATGAAACCTCCAGCTATTTCCCAATACCAGACACCCCTATTTGTGTGGGCAGTCCTTGTAACCGCTGTGCTTCTTCTT
>Ox.jo0006|Oxynoemacheilus_jordanicus
ATGACCAAATTTATAATGTTATTGTGACTGCACATGCTTTCGTCATAATCTTCTTTATAGTGATACCCATCCTTATCGGTGGGTTTGGGAACTGACTCGTACCCCTTATGATCGGGGCCCCCGATATGGCCTTCCCGCGAATAAATAACATAAGCTTCTGACTTTTGCCACCCTCCTTTCTCCTTCTCTTAGCGTCATCTGGCGTAGAAGCCGGAGCCGGAACAGGGTGGACAGTTTACCCGCCCTTGGCGGGTAACTTAGCCCACGCAGGGGCATCCGTAGACCTAACCATCTTCTCACTACACCTAGCAGGTGTCTCATCCATTCTTGGGGCAATTAATTTTATTACAACAACAATTAATATGAAACCTCCAGCTATTTCCCAATACCAGACACCCCTATTTGTGTGGGCAGTCCTTGTAACCGCTGTGCTTCTTCTT
>Ox.jo0008|Oxynoemacheilus_jordanicus
ATGACCAAATTTATAATGTTATTGTGACTGCACATGCTTTCGTCATAATCTTCTTTATAGTGATACCCATCCTTATCGGTGGGTTTGGGAACTGACTCGTACCCCTTATGATCGGGGCCCCCGATATGGCCTTCCCGCGAATAAATAACATAAGCTTCTGACTTTTGCCACCCTCCTTTCTCCTTCTCTTAGCGTCATCTGGCGTAGAAGCCGGAGCCGGAACAGGGTGGACAGTTTACCCGCCCTTGGCGGGTAACTTAGCCCACGCAGGGGCATCCGTAGACCTAACCATCTTCTCACTACACCTAGCAGGTGTCTCATCCATTCTTGGGGCAATTAATTTTATTACAACAACAATTAATATGAAACCTCCAGCTATTTCCCAATACCAGACACCCCTATTTGTGTGGGCAGTCCTTGTAACCGCTGTGCTTCTTCTT
>Ox.jo0009|Oxynoemacheilus_jordanicus
ATGACCAAATTTATAATGTTATTGTGACTGCACATGCTTTCGTCATAATCTTCTTTATAGTGATACCCATCCTTATCGGTGGGTTTGGGAACTGACTCGTACCCCTTATGATCGGGGCCCCCGATATGGCCTTCCCGCGAATAAATAACATAAGCTTCTGACTTTTGCCACCCTCCTTTCTCCTTCTCTTAGCGTCATCTGGCGTAGAAGCCGGAGCCGGAACAGGGTGGACAGTTTACCCGCCCTTGGCGGGTAACTTAGCCCACGCAGGGGCATCCGTAGACCTAACCATCTTCTCACTACACCTAGCAGGTGTCTCATCCATTCTTGGGGCAATTAATTTTATTACAACAACAATTAATATGAAACCTCCAGCTATTTCCCAATACCAGACACCCCTATTTGTGTGGGCAGTCCTTGTAACCGCTGTGCTTCTTCTT
>Ox.jo0010|Oxynoemacheilus_jordanicus
ATGACCAAATTTATAATGTTATTGTGACTGCACATGCTTTCGTCATAATCTTCTTTATAGTGATACCCATCCTTATCGGTGGGTTTGGGAACTGACTCGTACCCCTTATGATCGGGGCCCCCGATATGGCCTTCCCGCGAATAAATAACATAAGCTTCTGACTTTTGCCACCCTCCTTTCTCCTTCTCTTAGCGTCATCTGGCGTAGAAGCCGGAGCCGGAACAGGGTGGACAGTTTACCCGCCCTTGGCGGGTAACTTAGCCCACGCAGGGGCATCCGTAGACCTAACCATCTTCTCACTACACCTAGCAGGTGTCTCATCCATTCTTGGGGCAATTAATTTTATTACAACAACAATTAATATGAAACCTCCAGCTATTTCCCAATACCAGACACCCCTATTTGTGTGGGCAGTCCTTGTAACCGCTGTGCTTCTTCTT
>Ox.jo0011|Oxynoemacheilus_jordanicus
ATGACCAAATTTATAATGTTATTGTGACTGCACATGCTTTCGTCATAATCTTCTTTATAGTGATACCCATCCTTATCGGTGGGTTTGGGAACTGACTCGTACCCCTTATGATCGGGGCCCCCGATATGGCCTTCCCGCGAATAAATAACATAAGCTTCTGACTTTTGCCACCCTCCTTTCTCCTTCTCTTAGCGTCATCTGGCGTAGAAGCCGGAGCCGGAACAGGGTGGACAGTTTACCCGCCCTTGGCGGGTAACTTAGCCCACGCAGGGGCATCCGTAGACCTAACCATCTTCTCACTACACCTAGCAGGTGTCTCATCCATTCTTGGGGCAATTAATTTTATTACAACAACAATTAATATGAAACCTCCAGCTATTTCCCAATACCAGACACCCCTATTTGTGTGGGCAGTCCTTGTAACCGCTGTGCTTCTTCTT
>Ox.jo0012|Oxynoemacheilus_jordanicus
ATGACCAAATTTATAATGTTATTGTGACTGCACATGCTTTCGTCATAATCTTCTTTATAGTGATACCCATCCTTATCGGTGGGTTTGGGAACTGACTCGTACCCCTTATGATCGGGGCCCCCGATATGGCCTTCCCGCGAATAAATAACATAAGCTTCTGACTTTTGCCACCCTCCTTTCTCCTTCTCTTAGCGTCATCTGGCGTAGAAGCCGGAGCCGGAACAGGGTGGACAGTTTACCCGCCCTTGGCGGGTAACTTAGCCCACGCAGGGGCATCCGTAGACCTAACCATCTTCTCACTACACCTAGCAGGTGTCTCATCCATTCTTGGGGCAATTAATTTTATTACAACAACAATTAATATGAAACCTCCAGCTATTTCCCAATACCAGACACCCCTATTTGTGTGGGCAGTCCTTGTAACCGCTGTGCTTCTTCTT
>Ox.jo0013|Oxynoemacheilus_jordanicus
ATGACCAAATTTATAATGTTATTGTGACTGCACATGCTTTCGTCATAATCTTCTTTATAGTGATACCCATCCTTATCGGTGGGTTTGGGAACTGACTCGTACCCCTTATGATCGGGGCCCCCGATATGGCCTTCCCGCGAATAAATAACATAAGCTTCTGACTTTTGCCACCCTCCTTTCTCCTTCTCTTAGCGTCATCTGGCGTAGAAGCCGGAGCCGGAACAGGGTGGACAGTTTACCCGCCCTTGGCGGGTAACTTAGCCCACGCAGGGGCATCCGTAGACCTAACCATCTTCTCACTACACCTAGCAGGTGTCTCATCCATTCTTGGGGCAATTAATTTTATTACAACAACAATTAATATGAAACCTCCAGCTATTTCCCAATACCAGACACCCCTATTTGTGTGGGCAGTCCTTGTAACCGCTGTGCTTCTTCTT
>Ox.le0001|Oxynoemacheilus_leontinae
ATGACCAAATTTATAATGTTATTGTGACTGCACATGCTTTCGTCATAATCTTCTTTATAGTGATACCCATCCTTATCGGTGGGTTTGGGAACTGACTCGTACCCCTTATGATCGGGGCCCCCGATATGGCCTTCCCGCGAATAAATAACATAAGCTTCTGACTTTTGCCACCCTCCTTTCTCCTTCTCTTAGCGTCATCTGGCGTAGAAGCCGGAGCCGGAACAGGGTGGACAGTTTACCCGCCCTTGGCGGGTAACTTAGCCCACGCAGGGGCATCCGTAGACCTAACCATCTTCTCACTACACCTAGCAGGTGTCTCATCCATTCTTGGGGCAATTAATTTTATTACAACAACAATTAATATGAAACCCCCAGCTATTTCCCAATACCAAACACCCCTATTTGTGTGGGCAGTCCTTGTAACCGCTGTGCTTCTTCTT
>Ox.le0002|Oxynoemacheilus_leontinae
ATGACCAAATTTATAATGTTATTGTGACTGCACATGCTTTCGTCATAATCTTCTTTATAGTGATACCCATCCTTATCGGTGGGTTTGGGAACTGACTCGTACCCCTTATGATCGGGGCCCCCGATATGGCCTTCCCGCGAATAAATAACATAAGCTTCTGACTTTTGCCACCCTCCTTTCTCCTTCTCTTAGCGTCATCTGGCGTAGAAGCCGGAGCCGGAACAGGGTGGACAGTTTACCCGCCCTTGGCGGGTAACTTAGCCCACGCAGGGGCATCCGTAGACCTAACCATCTTCTCACTACACCTAGCAGGTGTCTCATCCATTCTTGGGGCAATTAATTTTATTACAACAACAATTAATATGAAACCCCCAGCTATTTCCCAATACCAAACACCCCTATTTGTGTGGGCAGTCCTTGTAACCGCTGTGCTTCTTCTT
>Ox.le0003|Oxynoemacheilus_leontinae
ATGACCAAATTTATAATGTTATTGTGACTGCACATGCTTTCGTCATAATCTTCTTTATAGTGATACCCATCCTTATCGGTGGGTTTGGGAACTGACTCGTACCCCTTATGATCGGGGCCCCCGATATGGCCTTCCCGCGAATAAATAACATAAGCTTCTGACTTTTGCCACCCTCCTTTCTCCTTCTCTTAGCGTCATCTGGCGTAGAAGCCGGAGCCGGAACAGGGTGGACAGTTTACCCGCCCTTGGCGGGTAACTTAGCCCACGCAGGGGCATCCGTAGACCTAACCATCTTCTCACTACACCTAGCAGGTGTCTCATCCATTCTTGGGGCAATTAATTTTATTACAACAACAATTAATATGAAACCCCCAGCTATTTCCCAATACCAAACACCCCTATTTGTGTGGGCAGTCCTTGTAACCGCTGTGCTTCTTCTT
>Ox.le0004|Oxynoemacheilus_leontinae
ATGACCAAATTTATAATGTTATTGTGACTGCACATGCTTTCGTCATAATCTTCTTTATAGTGATACCCATCCTTATCGGTGGGTTTGGGAACTGACTCGTACCCCTTATGATCGGGGCCCCCGATATGGCCTTCCCGCGAATAAATAACATAAGCTTCTGACTTTTGCCACCCTCCTTTCTCCTTCTCTTAGCGTCATCTGGAGTAGAAGCCGGAGCCGGAACAGGGTGGACAGTTTACCCGCCCTTGGCGGGTAACTTAGCCCACGCAGGGGCATCCGTAGACCTAACCATCTTCTCACTACACCTAGCAGGTGTCTCATCCATTCTTGGGGCAATTAATTTTATTACAACAACAATTAATATGAAACCCCCAGCTATTTCCCAATACCAAACACCCCTATTTGTGTGGGCAGTCCTTGTAACCGCTGTGCTTCTTCTT
>Ox.le0005|Oxynoemacheilus_leontinae
ATGACCAAATTTATAATGTTATTGTGACTGCACATGCTTTCGTCATAATCTTCTTTATAGTGATACCCATCCTTATCGGTGGGTTTGGGAACTGACTCGTACCCCTTATGATCGGGGCCCCCGATATGGCCTTCCCGCGAATAAATAACATAAGCTTCTGACTTTTGCCACCCTCCTTTCTCCTTCTCTTAGCGTCATCTGGCGTAGAAGCCGGAGCCGGAACAGGGTGGACAGTTTACCCGCCCTTGGCGGGTAACTTAGCCCACGCAGGGGCATCCGTAGACCTAACCATCTTCTCACTACACCTAGCAGGTGTCTCATCCATTCTTGGGGCAATTAATTTTATTACAACAACAATTAATATGAAACCCCCAGCTATTTCCCAATACCAAACACCCCTATTTGTGTGGGCAGTCCTTGTAACCGCTGTGCTTCTTCTT
>Ox.le0006|Oxynoemacheilus_leontinae
ATGACCAAATTTATAATGTTATTGTGACTGCACATGCTTTCGTCATAATCTTCTTTATAGTGATACCCATCCTTATCGGTGGGTTTGGGAACTGACTCGTACCCCTTATGATCGGGGCCCCCGATATGGCCTTCCCGCGAATAAATAACATAAGCTTCTGACTTTTGCCACCCTCCTTTCTCCTTCTCTTAGCGTCATCTGGCGTAGAAGCCGGAGCCGGAACAGGGTGGACAGTTTACCCGCCCTTGGCGGGTAACTTAGCCCACGCAGGGGCATCCGTAGACCTAACCATCTTCTCACTACACCTAGCAGGTGTCTCATCCATTCTTGGGGCAATTAATTTTATTACAACAACAATTAATATGAAACCCCCAGCTATTTCCCAATACCAAACACCCCTATTTGTGTGGGCAGTCCTTGTAACCGCTGTGCTTCTTCTT
>Ox.le0007|Oxynoemacheilus_leontinae
ATGACCAAATTTATAATGTTATTGTGACTGCACATGCTTTCGTCATAATCTTCTTTATAGTGATACCCATCCTTATCGGTGGGTTTGGGAACTGACTCGTACCCCTTATGATCGGGGCCCCCGATATGGCCTTCCCGCGAATAAATAACATAAGCTTCTGACTTTTGCCACCCTCCTTTCTCCTTCTCTTAGCGTCATCTGGCGTAGAAGCCGGAGCCGGAACAGGGTGGACAGTTTACCCGCCCTTGGCGGGTAACTTAGCCCACGCAGGGGCATCCGTAGACCTAACCATCTTCTCACTACACCTAGCAGGTGTCTCATCCATTCTTGGGGCAATTAATTTTATTACAACAACAATTAATATGAAACCCCCAGCTATTTCCCAATACCAAACACCCCTATTTGTGTGGGCAGTCCTTGTAACCGCTGTGCTTCTTCTT
>Ox.pa0001|Oxynoemacheilus_panthera
ATGACCAAATTTATAATGTTATTGTAACCGCACATGCTTTCGTTATAATCTTCTTTATAGTAATGCCCATCCTTATTGGTGGGTTTGGGAACTGACTCGTGCCCCTTATGATTGGGGCCCCTGACATGGCCTTCCCACGAATAAATAACATAAGCTTCTGACTTTTACCTCCCTCCTTTCTTCTTCTCTTGGCGTCATCCGGCGTAGAGGCCGGAGCCGGAACGGGCTGAACAGTTTACCCACCCTTAGCGGGTAACTTAGCCCATGCAGGGGCATCCGTAGACCTAACCATCTTCTCACTACACCTGGCAGGTGTCTCGTCCATTCTTGGGGCAATTAATTTTATTACAACAACAATTAACATGAAACCCCCAGCTATCTCGCAATACCAAACACCCCTGTTTGTGTGGGCAGTGCTTGTGACCGCTGTACTTCTTCTT
>Ox.pa0002|Oxynoemacheilus_panthera
ATGACCAAATTTATAATGTTATTGTAACCGCACATGCTTTCGTTATAATCTTCTTTATAGTAATGCCCATCCTTATTGGTGGGTTTGGGAACTGACTCGTGCCCCTTATGATTGGGGCCCCTGACATGGCCTTCCCACGAATAAATAACATAAGCTTCTGACTTTTACCTCCCTCCTTTCTTCTTCTCTTGGCGTCATCCGGCGTAGAGGCCGGAGCCGGAACGGGCTGAACAGTTTACCCACCCTTAGCGGGTAACTTAGCCCATGCAGGGGCATCCGTAGACCTAACCATCTTCTCACTACACCTGGCAGGTGTCTCGTCCATTCTTGGGGCAATTAATTTTATTACAACAACAATTAACATGAAACCCCCAGCTATCTCGCAATACCAAACACCCCTGTTTGTGTGGGCAGTGCTTGTGACCGCTGTACTTCTTCTT
>Ox.pa0003|Oxynoemacheilus_panthera
ATGACCAAATTTATAATGTTATTGTAACCGCACATGCTTTCGTTATAATCTTCTTTATAGTAATGCCCATCCTTATTGGTGGGTTTGGGAACTGACTCGTGCCCCTTATGATTGGGGCCCCTGACATGGCCTTCCCACGAATAAATAACATAAGCTTCTGACTTTTACCTCCCTCCTTTCTTCTTCTCTTGGCGTCATCCGGCGTAGAGGCCGGAGCCGGAACGGGCTGAACAGTTTACCCACCCTTAGCGGGTAACTTAGCCCATGCAGGGGCATCCGTAGACCTAACCATCTTCTCACTACACCTGGCAGGTGTCTCGTCCATTCTTGGGGCAATTAATTTTATTACAACAACAATTAACATGAAACCCCCAGCTATCTCGCAATACCAAACACCCCTGTTTGTGTGGGCAGTGCTTGTGACCGCTGTACTTCTTCTT
>Ox.pa0004|Oxynoemacheilus_panthera
ATGACCAAATTTATAATGTTATTGTAACCGCACATGCTTTCGTTATAATCTTCTTTATAGTAATGCCCATCCTTATTGGTGGGTTTGGGAACTGACTCGTGCCCCTTATGATTGGGGCCCCTGACATGGCCTTCCCACGAATAAATAACATAAGCTTCTGACTTTTACCTCCCTCCTTTCTTCTTCTCTTGGCGTCATCCGGCGTAGAGGCCGGAGCCGGAACGGGCTGAACAGTTTACCCACCCTTAGCGGGTAACTTAGCCCATGCAGGGGCATCCGTAGACCTAACCATCTTCTCACTACACCTGGCAGGTGTCTCGTCCATTCTTGGGGCAATTAATTTTATTACAACAACAATTAACATGAAACCCCCAGCTATCTCGCAATACCAAACACCCCTGTTTGTGTGGGCAGTGCTTGTGACCGCTGTACTTCTTCTT
>Ox.pa0005|Oxynoemacheilus_panthera
ATGACCAAATTTATAATGTTATTGTAACCGCACATGCTTTCGTTATAATCTTCTTTATAGTAATGCCCATCCTTATTGGTGGGTTTGGGAACTGACTCGTGCCCCTTATGATTGGGGCCCCTGACATGGCCTTCCCACGAATAAATAACATAAGCTTCTGACTTTTACCTCCCTCCTTTCTTCTTCTCTTGGCGTCATCCGGCGTAGAGGCCGGAGCCGGAACGGGCTGAACAGTTTACCCACCCTTAGCGGGTAACTTAGCCCATGCAGGGGCATCCGTAGACCTAACCATCTTCTCACTACACCTGGCAGGTGTCTCGTCCATTCTTGGGGCAATTAATTTTATTACAACAACAATTAACATGAAACCCCCAGCTATCTCCCAATACCAAACACCCCTGTTTGTGTGGGCAGTGCTTGTGACCGCTGTACTTCTTCTT
>Ox.pa0007|Oxynoemacheilus_panthera
ATGACCAAATTTATAATGTTATTGTGACTGCACATGCTTTCGTCATAATCTTCTTTATAGTGATACCCATCCTTATCGGTGGGTTTGGGAACTGACTCGTACCCCTTATGATCGGGGCCCCCGATATGGCCTTCCCGCGAATAAATAACATAAGCTTCTGACTTTTGCCACCCTCCTTTCTCCTTCTCTTAGCGTCATCTGGCGTAGAAGCCGGAGCCGGAACAGGGTGGACAGTTTACCCGCCCTTGGCGGGTAACTTAGCCCACGCAGGGGCATCCGTAGACCTAACCATCTTCTCACTACACCTAGCAGGTGTCTCATCCATTCTTGGGGCAATTAATTTTATTACAACAACAATTAATATGAAACCTCCAGCTATTTCCCAATACCAGACACCCCTATTTGTGTGGGCAGTCCTTGTAACCGCTGTGCTTCTTCTT
>Ox.pa0008|Oxynoemacheilus_panthera
ATGACCAAATTTATAATGTTATTGTGACTGCACATGCTTTCGTCATAATCTTCTTTATAGTGATACCCATCCTTATCGGTGGGTTTGGGAACTGACTCGTACCCCTTATGATCGGGGCCCCCGATATGGCCTTCCCGCGAATAAATAACATAAGCTTCTGACTTTTGCCACCCTCCTTTCTCCTTCTCTTAGCGTCATCTGGCGTAGAAGCCGGAGCCGGAACAGGGTGGACAGTTTACCCGCCCTTGGCGGGTAACTTAGCCCACGCAGGGGCATCCGTAGACCTAACCATCTTCTCACTACACCTAGCAGGTGTCTCATCCATTCTTGGGGCAATTAATTTTATTACAACAACAATTAATATGAAACCTCCAGCTATTTCCCAATACCAGACACCCCTATTTGTGTGGGCAGTCCTTGTAACCGCTGTGCTTCTTCTT
>Ox.pa0009|Oxynoemacheilus_panthera
ATGACCAAATTTATAATGTTATTGTGACTGCACATGCTTTCGTCATAATCTTCTTTATAGTGATACCCATCCTTATCGGTGGGTTTGGGAACTGACTCGTACCCCTTATGATCGGGGCCCCCGATATGGCCTTCCCGCGAATAAATAACATAAGCTTCTGACTTTTGCCACCCTCCTTTCTCCTTCTCTTAGCGTCATCTGGCGTAGAAGCCGGAGCCGGAACAGGGTGGACAGTTTACCCGCCCTTGGCGGGTAACTTAGCCCACGCAGGGGCATCCGTAGACCTAACCATCTTCTCACTACACCTAGCAGGTGTCTCATCCATTCTTGGGGCAATTAATTTTATTACAACAACAATTAATATGAAACCTCCAGCTATTTCCCAATACCAGACACCCCTATTTGTGTGGGCAGTCCTTGTAACCGCTGTGCTTCTTCTT
>Ox.pa0010|Oxynoemacheilus_panthera
ATGACCAAATTTATAATGTTATTGTGACTGCACATGCTTTCGTCATAATCTTCTTTATAGTGATACCCATCCTTATCGGTGGGTTTGGGAACTGACTCGTACCCCTTATGATCGGGGCCCCCGATATGGCCTTCCCGCGAATAAATAACATAAGCTTCTGACTTTTGCCACCCTCCTTTCTCCTTCTCTTAGCGTCATCTGGCGTAGAAGCCGGAGCCGGAACAGGGTGGACAGTTTACCCGCCCTTGGCGGGTAACTTAGCCCACGCAGGGGCATCCGTAGACCTAACCATCTTCTCACTACACCTAGCAGGTGTCTCATCCATTCTTGGGGCAATTAATTTTATTACAACAACAATTAATATGAAACCTCCAGCTATTTCCCAATACCAGACACCCCTATTTGTGTGGGCAGTCCTTGTAACCGCTGTGCTTCTTCTT
>Ox.sp.0003|Oxynoemacheilus_dori
ATGACCAAATTTATAATGTTATTGTAACCGCACATGCTTTCGTTATAATCTTCTTTATAGTAATGCCCATCCTTATTGGTGGATTTGGGAACTGACTCGTGCCCCTTATGATTGGGGCCCCTGACATGGCCTTCCCACGAATAAATAACATAAGCTTCTGACTTTTACCTCCCTCCTTTCTTCTTCTCTTGGCGTCATCCGGCGTAGAAGCCGGAGCCGGAACGGGGTGAACAGTTTACCCACCCTTAGCGGGTAACTTAGCCCATGCAGGGGCATCCGTAGACCTAACCATCTTCTCACTACACCTGGCAGGTGTCTCGTCCATTCTTGGGGCAATTAATTTTATTACAACAACAATTAACATGAAACCCCCAGCTATCTCCCAATACCAAACACCCCTGTTTGTGTGGGCAGTGCTTGTGACCGCTGTACTTCTTCTT
>Ox.sp.0004|Oxynoemacheilus_dori
ATGACCAAATTTATAATGTTATTGTAACCGCACATGCTTTCGTTATAATCTTCTTTATAGTAATGCCCATCCTTATTGGTGGATTTGGGAACTGACTCGTGCCCCTTATGATTGGGGCCCCTGACATGGCCTTCCCACGAATAAATAACATAAGCTTCTGACTTTTACCTCCCTCCTTTCTTCTTCTCTTGGCGTCATCCGGCGTAGAAGCCGGAGCCGGAACGGGGTGAACAGTTTACCCACCCTTAGCGGGTAACTTAGCCCATGCAGGGGCATCCGTAGACCTAACCATCTTCTCACTACACCTGGCAGGTGTCTCGTCCATTCTTGGGGCAATTAATTTTATTACAACAACAATTAACATGAAACCCCCAGCTATCTCCCAATACCAAACACCCCTGTTTGTGTGGGCAGTGCTTGTGACCGCTGTACTTCTTCTT
>Ox.sp.0005|Oxynoemacheilus_dori
ATGACCAAATTTATAATGTTATTGTAACCGCACATGCTTTCGTTATAATCTTCTTTATAGTAATGCCCATCCTTATTGGTGGATTTGGGAACTGACTCGTGCCCCTTATGATTGGGGCCCCTGACATGGCCTTCCCACGAATAAATAACATAAGCTTCTGACTTTTACCTCCCTCCTTTCTTCTTCTCTTGGCGTCATCCGGCGTAGAAGCCGGAGCCGGAACGGGGTGAACAGTTTACCCACCCTTAGCGGGTAACTTAGCCCATGCAGGGGCATCCGTAGACCTAACCATCTTCTCACTACACCTGGCAGGTGTCTCGTCCATTCTTGGGGCAATTAATTTTATTACAACAACAATTAACATGAAACCCCCAGCTATCTCCCAATACCAAACACCCCTGTTTGTGTGGGCAGTGCTTGTGACCGCTGTACTTCTTCTT
>Ox.sp.0006|Oxynoemacheilus_dori
ATGACCAAATTTATAATGTTATTGTAACCGCACATGCTTTCGTTATAATCTTCTTTATAGTAATGCCCATCCTTATTGGTGGATTTGGGAACTGACTCGTGCCCCTTATGATTGGGGCCCCTGACATGGCCTTCCCACGAATAAATAACATAAGCTTCTGACTTTTACCTCCCTCCTTTCTTCTTCTCTTGGCGTCATCCGGCGTAGAAGCCGGAGCCGGAACGGGGTGAACAGTTTACCCACCCTTAGCGGGTAACTTAGCCCATGCAGGGGCATCCGTAGACCTAACCATCTTCTCACTACACCTGGCAGGTGTCTCGTCCATTCTTGGGGCAATTAATTTTATTACAACAACAATTAACATGAAACCCCCAGCTATCTCCCAATACCAAACACCCCTGTTTGTGTGGGCAGTGCTTGTGACCGCTGTACTTCTTCTT
>Ox.sp.0007|Oxynoemacheilus_dori
ATGACCAAATTTATAATGTTATTGTAACCGCACATGCTTTCGTTATAATCTTCTTTATAGTAATGCCCATCCTTATTGGTGGATTTGGGAACTGACTCGTGCCCCTTATGATTGGGGCCCCTGACATGGCCTTCCCACGAATAAATAACATAAGCTTCTGACTTTTACCTCCCTCCTTTCTTCTTCTCTTGGCGTCATCCGGCGTAGAAGCCGGAGCCGGAACGGGGTGAACAGTTTACCCACCCTTAGCGGGTAACTTAGCCCATGCAGGGGCATCCGTAGACCTAACCATCTTCTCACTACACCTGGCAGGTGTCTCGTCCATTCTTGGGGCAATTAATTTTATTACAACAACAATTAACATGAAACCCCCAGCTATCTCCCAATACCAAACACCCCTGTTTGTGTGGGCAGTGCTTGTGACCGCTGTACTTCTTCTT
>Ox.sp.0002|Oxynoemacheilus_dori
ATGACCAAATTTATAATGTTATTGTAACCGCACATGCTTTCGTTATAATCTTCTTTATAGTAATGCCCATCCTTATTGGTGGATTTGGGAACTGACTCGTGCCCCTTATGATTGGGGCCCCTGACATGGCCTTCCCACGAATAAATAACATAAGCTTCTGACTTTTACCTCCCTCCTTTCTTCTTCTCTTGGCGTCATCCGGCGTAGAAGCCGGAGCCGGAACGGGGTGAACAGTTTACCCACCCTTAGCGGGTAACTTAGCCCATGCAGGGGCATCCGTAGACCTAACCATCTTCTCACTACACCTGGCAGGTGTCTCGTCCATTCTTGGGGCAATTAATTTTATTACAACAACAATTAACATGAAACCCCCAGCTATCTCCCAATACCAAACACCCCTGTTTGTGTGGGCAGTGCTTGTGACCGCTGTACTTCTTCTT
>Ox.sp.0001|Oxynoemacheilus_dori
ATGACCAAATTTATAATGTTATTGTAACCGCACATGCTTTCGTTATAATCTTCTTTATAGTAATGCCCATCCTTATTGGTGGATTTGGGAACTGACTCGTGCCCCTTATGATTGGGGCCCCTGACATGGCCTTCCCACGAATAAATAACATAAGCTTCTGACTTTTACCTCCCTCCTTTCTTCTTCTCTTGGCGTCATCCGGCGTAGAAGCCGGAGCCGGAACGGGGTGAACAGTTTACCCACCCTTAGCGGGTAACTTAGCCCATGCAGGGGCATCCGTAGACCTAACCATCTTCTCACTACACCTGGCAGGTGTCTCGTCCATTCTTGGGGCAATTAATTTTATTACAACAACAATTAACATGAAACCCCCAGCTATCTCCCAATACCAAACACCCCTGTTTGTGTGGGCAGTGCTTGTGACCGCTGTACTTCTTCTT
>Ox.pa0006|Oxynoemacheilus_panthera
ATGACCAAATTTATAATGTTATTGTGACTGCACATGCTTTCGTCATAATCTTCTTTATAGTGATACCCATCCTTATCGGTGGGTTTGGGAACTGACTCGTACCCCTTATGATCGGGGCCCCCGATATGGCCTTCCCGCGAATAAATAACATAAGCTTCTGACTTTTGCCACCCTCCTTTCTCCTTCTCTTAGCGTCATCTGGCGTAGAAGCCGGAGCCGGAACAGGGTGGACAGTTTACCCGCCCTTGGCGGGTAACTTAGCCCACGCAGGGGCATCCGTAGACCTAACCATCTTCTCACTACACCTAGCAGGTGTCTCATCCATTCTTGGGGCAATTAATTTTATTACAACAACAATTAATATGAAACCTCCAGCTATTTCCCAATACCAGACACCCCTATTTGTGTGGGCAGTCCTTGTAACCGCTGTGCTTCTTCTT
