# Supplementary material for: Revisiting the species list of freshwater fish in Israel based on DNA barcoding
Source: Ecol Evol. 2023 Dec 20;13(12):e10812. doi: 10.1002/ece3.10812 (PMC10731390; doi:10.1002/ece3.10812)
Supplement: Supplementary file 6 — File S6 [file ECE3-13-e10812-s003.txt]

>FFMBH1212-14|Aphanius_mento
AATTTATAACGTAATCGTTACGGCTCACGCATTTGTAATAATCTTTTTTATGGTCATACCCATCATGATTGGCGGGTTCGGAAACTGGCTGATTCCCCTTATAATTGGAGCGCCTGACATGGCCTTCCCTCGAATAAACAATATAAGCTTTTGACTGCTTCCCCCCTCCTTCCTTCTTCTATTAGCCTCCTCAGGCGTTGAAGCAGGGGCCGGAACCGGCTGAACCGTATATCCCCCCTTAGCAGGCAACCTAGCACATGCAGGAGCATCCGTTGACTTAACAATCTTCTCACTTCATTTAGCAGGTATCTCCTCAATCCTGGGTGCCATTAATTTTATTACAACTATTATTAATATGAAACCTCCAGCCATCTCTCAGTACCAAACACCCCTATTTGTTTGAGCTGTTTTAATTACTGCCGTGCTACTACTCCTCTCCCTCCCC
>FFMBH1234-14|Aphanius_mento
GATTTATAATGTAATCGTTACGGCTCACGCATTTGTAATAATCTTTTTTATGGTTATACCCATCATAATTGGCGGGTTCGGAAACTGACTGATCCCCCTTATAATTGGGGCACCTGACATGGCCTTCCCTCGAATAAACAATATAAGCTTTTGACTACTTCCCCCCTCCTTCCTTCTTTTATTAGCCTCCTCGGGCGTTGAAGCAGGGGCCGGAACCGGCTGAACCGTATACCCTCCTTTAGCAGGCAACCTAGCACATGCGGGAGCATCCGTTGACTTAACAATCTTCTCACTTCATTTAGCAGGTATCTCCTCAATCCTGGGTGCCATTAATTTTATTACAACTATCATTAATATAAAACCTCCAGCCATCTCTCAGTACCAAACACCCCTATTTGTTTGAGCTGTTTTAATTACTGCCGTGCTACTGCTCCTCTCTCTCCCT
>FFMBH1250-14|Aphanius_mento
GATTTATAATGTAATCGTTACGGCTCACGCATTTGTAATAATCTTTTTTATGGTTATACCCATCATAATTGGCGGGTTCGGAAACTGACTGATCCCCCTTATAATTGGGGCACCTGACATGGCCTTCCCTCGAATAAACAATATAAGCTTTTGACTACTTCCCCCCTCCTTCCTTCTTTTATTAGCCTCCTCGGGCGTTGAAGCAGGGGCCGGAACCGGCTGAACCGTATACCCTCCTTTAGCAGGCAACCTAGCACATGCGGGAGCATCCGTTGACTTAACAATCTTCTCACTTCATTTAGCAGGTATCTCCTCAATCCTGGGTGCCATTAATTTTATTACAACTATCATTAATATAAAACCTCCAGCCATCTCTCAGTACCAAACACCCCTATTTGTTTGAGCTGTTTTAATTACTGCCGTGCTACTGCTCCTCTCTCTCCCT
>FFMBH1313-14|Aphanius_mento
AATTTATAACGTAATCGTTACGGCTCACGCATTTGTAATAATCTTTTTTATGGTCATACCCATCATGATTGGCGGGTTCGGAAACTGGCTGATTCCCCTTATAATTGGAGCGCCTGACATGGCCTTCCCTCGAATAAACAATATAAGCTTTTGACTGCTTCCCCCCTCCTTCCTTCTTCTATTAGCCTCCTCAGGCGTTGAAGCAGGGGCCGGAACCGGCTGAACCGTATATCCCCCCTTAGCAGGCAACCTAGCTCATGCAGGAGCATCCGTTGACTTAACAATCTTCTCACTTCATTTAGCAGGTATCTCCTCAATCCTGGGTGCCATTAATTTTATTACAACTATTATTAATATGAAACCTCCAGCCATCTCTCAGTACCAAACACCCCTATTTGTTTGAGCTGTTTTAATTACTGCCGTGCTACTACTCCTCTCCCTCCCC
>FFMBH1534-14|Aphanius_mento
GATTTATAATGTAGTCGTTACGGCTCACGCATTTGTAATAATCTTTTTTATGGTTATACCCATCATAATTGGCGGGTTCGGAAACTGACTGATCCCCCTTATAATTGGGGCACCTGACATGGCCTTCCCTCGAATAAATAATATAAGCTTTTGACTACTTCCCCCCTCCTTCCTTCTTTTATTAGCCTCCTCAGGCGTTGAAGCAGGGGCCGGAACCGGCTGAACCGTATATCCTCCTTTAGCAGGCAACCTAGCACATGCAGGAGCATCCGTTGACTTAACAATCTTCTCACTTCATTTAGCAGGTATCTCCTCAATCCTGGGTGCCATTAATTTTATTACGACTATCATTAATATAAAACCTCCAGCCATCTCTCAGTACCAAACACCCCTATTTGTTTGAGCTGTTTTAATTACTGCCGTGCTACTGCTCCTCTCTCTCCCC
>FFMBH1535-14|Aphanius_mento
GATTTATAATGTAGTCGTTACGGCTCACGCATTTGTAATAATCTTTTTTATGGTTATACCCATCATAATTGGCGGGTTCGGAAACTGACTGATCCCCCTTATAATTGGGGCACCTGACATGGCCTTCCCTCGAATAAATAATATAAGCTTTTGACTACTTCCCCCCTCCTTCCTTCTTTTATTAGCCTCCTCAGGCGTTGAAGCAGGGGCCGGAACCGGCTGAACCGTATATCCTCCTTTAGCAGGCAACCTAGCACATGCAGGAGCATCCGTTGACTTAACAATCTTCTCACTTCATTTAGCAGGTATCTCCTCAATCCTGGGTGCCATTAATTTTATTACGACTATCATTAATATAAAACCTCCAGCCATCTCTCAGTACCAAACACCCCTATTTGTTTGAGCTGTTTTAATTACTGCCGTGCTACTGCTCCTCTCTCTCCCC
>FFMBH2066-14|Aphanius_mento
AATTTATAATGTAATTGTAACGGCTCACGCATTTGTAATAATCTTTTTTATGGTCATACCCATCATAATCGGCGGGTTCGGAAACTGACTCATTCCCCTTATAATTGGGGCGCCTGACATGGCCTTCCCCCGAATAAACAATATAAGCTTTTGACTGCTTCCCCCCTCCTTCCTTCTTCTATTAGCCTCTTCAGGCGTGGAAGCAGGAGCCGGAACCGGCTGAACCGTATACCCCCCTTTAGCAGGCAACCTAGCACATGCAGGAGCATCCGTTGACTTAACAATCTTCTCACTTCATTTGGCAGGTATCTCCTCAATCCTGGGGGCCATTAATTTTATTACAACTATTATTAATATAAAACCTCCAGCCATCTCTCAGTACCAAACACCCCTATTTGTTTGAGCTGTTTTAATTACTGCCGTACTACTGCTCCTCTCTCTCCCC
>FFMBH2074-14|Aphanius_mento
AATTTATAATGTAATTGTAACGGCTCACGCATTTGTAATAATCTTTTTTATGGTCATACCCATCATAATCGGCGGGTTCGGAAACTGACTCATTCCCCTTATAATTGGGGCGCCTGACATGGCCTTCCCCCGAATAAACAATATAAGCTTTTGACTGCTTCCCCCCTCCTTCCTTCTTCTATTAGCCTCTTCAGGCGTGGAAGCAGGAGCCGGAACCGGCTGAACCGTATACCCCCCTTTAGCAGGCAACCTAGCACATGCAGGAGCATCCGTTGACTTAACAATCTTCTCACTTCATTTGGCAGGTATCTCCTCAATCCTGGGGGCCATTAATTTTATTACAACTATTATTAATATAAAACCTCCAGCCATCTCTCAGTACCAAACACCCCTATTTGTTTGAGCTGTTTTAATTACTGCCGTACTACTGCTCCTCTCTCTCCCC
>FFMBH2075-14|Aphanius_mento
AATTTATAATGTAATTGTAACGGCTCACGCATTTGTAATAATCTTTTTTATGGTCATACCCATCATAATCGGCGGGTTCGGAAACTGACTCATTCCCCTTATAATTGGGGCGCCTGACATGGCCTTCCCCCGAATAAACAATATAAGCTTTTGACTGCTTCCCCCCTCCTTCCTTCTTCTATTAGCCTCTTCAGGCGTGGAAGCAGGAGCCGGAACCGGCTGAACCGTATACCCCCCTTTAGCAGGCAACCTAGCACATGCAGGAGCATCCGTTGACTTAACAATCTTCTCACTTCATTTGGCAGGTATCTCCTCAATCCTGGGGGCCATTAATTTTATTACAACTATTATTAATATAAAACCTCCAGCCATCTCTCAGTACCAAACACCCCTATTTGTTTGAGCTGTTTTAATTACTGCCGTACTACTGCTCCTCTCTCTCCCC
>FFMBH2108-14|Aphanius_mento
AATTTATAATGTAATCGTCACGGCTCACGCATTTGTAATAATCTTTTTTATGGTTATACCCATCATGATCGGCGGGTTCGGAAACTGACTGGTTCCCCTTATAATTGGGGCGCCTGACATGGCCTTCCCCCGAATAAACAATATAAGCTTTTGACTACTTCCCCCTTCCTTCCTTCTTCTATTGGCCTCCTCAGGCGTTGAAGCAGGAGCTGGAACCGGCTGAACCGTATACCCCCCTTTAGCAGGCAACCTAGCACATGCAGGAGCCTCCGTTGATTTAACAATCTTCTCGCTTCATTTGGCGGGTATCTCTTCAATCCTGGGTGCTATTAATTTTATTACAACTATTATTAATATAAAACCTCCAGCCATCTCTCAATACCAAACACCCCTATTCGTTTGAGCTGTTTTAATTACTGCCGTTCTACTGCTCCTCTCTCTCCCC
>FFMBH2109-14|Aphanius_mento
AATTTATAATGTAATCGTCACGGCTCACGCATTTGTAATAATCTTTTTTATGGTTATACCCATCATGATCGGCGGGTTCGGAAACTGACTGGTTCCCCTTATAATTGGGGCGCCTGACATGGCCTTCCCCCGAATAAACAATATAAGCTTTTGACTACTTCCCCCTTCCTTCCTTCTTCTATTGGCCTCCTCAGGCGTTGAAGCAGGAGCTGGAACCGGCTGAACCGTATATCCCCCTTTAGCAGGCAACCTAGCACATGCAGGAGCCTCCGTTGATTTAACAATCTTCTCGCTTCATTTGGCGGGTATCTCTTCAATCCTGGGTGCTATTAATTTTATTACAACTATTATTAATATAAAACCTCCAGCCATCTCTCAATACCAAACACCCCTATTCGTTTGAGCTGTTTTAATTACTGCCGTTCTACTGCTCCTCTCTCTCCCC
>FFMBH2111-14|Aphanius_mento
GATTTATAATGTAGTCGTTACGGCTCACGCATTTGTAATAATCTTTTTTATGGTTATACCCATCATAATTGGCGGGTTCGGAAACTGACTGATTCCCCTTATAATTGGGGCACCCGACATGGCCTTCCCTCGAATAAATAATATAAGCTTTTGACTACTTCCCCCCTCCTTCCTTCTTTTATTAGCCTCCTCAGGCGTTGAAGCAGGGGCCGGAACCGGCTGAACCGTATATCCTCCTTTAGCAGGCAACCTAGCACATGCAGGAGCATCCGTTGACTTAACAATCTTCTCACTTCATTTAGCAGGTATCTCCTCAATCCTAGGTGCCATTAATTTTATTACAACTATCATTAATATAAAACCTCCAGCCATCTCTCAGTACCAAACACCCCTATTTGTTTGAGCTGTTTTAATTACTGCCGTGCTACTGCTCCTCTCTCTCCCC
>FFMBH2119-14|Aphanius_mento
GATTTATAATGTAGTCGTTACGGCTCACGCATTTGTAATAATCTTTTTTATGGTTATACCCATCATAATTGGCGGGTTCGGAAACTGACTGATCCCCCTTATAATTGGGGCACCCGACATGGCCTTCCCTCGAATAAATAATATAAGCTTTTGACTACTTCCCCCCTCCTTCCTTCTTTTATTAGCCTCCTCAGGCGTTGAAGCAGGGGCCGGAACCGGCTGAACCGTATATCCTCCTTTAGCAGGCAACCTAGCACATGCAGGAGCATCCGTTGACTTAACAATCTTCTCACTTCATTTAGCAGGTATCTCCTCAATCCTAGGTGCCATTAATTTTATTACAACTATCATTAATATAAAACCTCCAGCCATCTCTCAGTACCAAACACCCCTATTTGTTTGAGCTGTTTTAATTACTGCCGTGCTACTGCTCCTCTCTCTCCCC
>FFMBH2123-14|Aphanius_mento
GATTTATAATGTAGTCGTTACGGCTCACGCATTTGTAATAATCTTTTTTATGGTTATACCCATCATAATTGGCGGGTTCGGAAACTGACTGATTCCCCTTATAATTGGGGCACCCGACATGGCCTTCCCTCGAATAAATAATATAAGCTTTTGACTACTTCCCCCCTCCTTCCTTCTTTTATTAGCCTCCTCAGGCGTTGAAGCAGGGGCCGGAACCGGCTGAACCGTATATCCTCCTTTAGCAGGCAACCTAGCACATGCAGGAGCATCCGTTGACTTAACAATCTTCTCACTTCATTTAGCAGGTATCTCCTCAATCCTAGGTGCCATTAATTTTATTACAACTATCATTAATATAAAACCTCCAGCCATCTCTCAGTACCAAACACCCCTATTTGTTTGAGCTGTTTTAATTACTGCCGTGCTACTGCTCCTCTCTCTCCCC
>FFMBH2249-14|Aphanius_mento
GATTTATAATGTAATTGTTACGGCTCACGCATTTGTAATAATCTTTTTTATGGTTATACCCATCATAATTGGCGGGTTCGGAAACTGACTGATTCCCCTTATAATTGGGGCACCTGACATGGCCTTCCCTCGAATAAACAATATAAGCTTTTGACTACTTCCCCCCTCCTTCCTTCTTTTATTAGCCTCCTCAGGCGTTGAAGCAGGGGCCGGAACCGGCTGAACCGTATATCCTCCTTTAGCAGGTAACCTAGCACATGCAGGAGCATCCGTTGACTTAACAATCTTCTCACTTCATTTAGCAGGTATTTCCTCAATCCTGGGTGCCATTAATTTTATTACAACTATTATTAATATAAAACCTCCAGCCATCTCTCAGTACCAAACACCCCTATTTGTTTGAGCTGTTTTAATTACTGCCGTGCTACTGCTCCTCTCCCTCCCC
>FFMBH2250-14|Aphanius_mento
GATTTATAATGTAATCGTTACGGCTCACGCATTTGTAATAATCTTTTTTATGGTTATACCCATCATAATTGGCGGGTTCGGAAACTGACTGATCCCCCTTATAATTGGGGCACCTGACATGGCCTTCCCTCGAATAAACAATATAAGCTTTTGGCTACTTCCCCCCTCCTTCCTTCTTTTATTAGCCTCCTCGGGCGTTGAAGCAGGGGCCGGAACCGGCTGAACCGTATATCCTCCTTTAGCAGGCAACCTAGCACATGCGGGAGCATCCGTTGACTTAACAATCTTCTCACTTCATTTAGCAGGTATCTCCTCAATCCTGGGTGCCATTAATTTTATTACAACTATCATTAATATAAAACCTCCAGCCATCTCTCAGTACCAAACACCCCTATTTGTTTGAGCTGTTTTAATTACTGCCGTGCTACTGCTCCTCTCTCTCCCT
>FFMBH913-14|Aphanius_mento
AATTTATAATGTAATTGTAACGGCTCACGCATTTGTAATAATCTTTTTTATGGTCATACCCATCATAATCGGCGGGTTCGGAAACTGACTCATTCCCCTTATAATTGGGGCGCCTGACATGGCCTTCCCCCGAATAAACAATATAAGCTTTTGACTGCTTCCCCCCTCCTTCCTTCTTCTATTAGCCTCTTCAGGCGTGGAAGCAGGAGCCGGAACCGGCTGAACCGTATACCCCCCTTTAGCAGGCAACCTAGCACATGCAGGAGCATCCGTTGACTTAACAATCTTCTCACTTCATTTGGCAGGTATCTCCTCAATCCTGGGGGCCATTAATTTTATTACAACTATTATTAATATAAAACCTCCAGCCATCTCTCAGTACCAAACACCCCTATTTGTTTGAGCTGTTTTAATTACTGCCGTACTACTGCTCCTCTCTCTCCCC
>FFMBH914-14|Aphanius_mento
AATTTATAATGTAATTGTAACGGCTCACGCATTTGTAATAATCTTTTTTATGGTCATACCCATCATAATCGGCGGGTTCGGAAACTGACTCATTCCCCTTATAATTGGGGCGCCTGACATGGCCTTCCCCCGAATAAACAATATAAGCTTTTGACTGCTTCCCCCCTCCTTCCTTCTTCTATTAGCCTCTTCAGGCGTGGAAGCAGGAGCCGGAACCGGCTGAACCGTATACCCCCCTTTAGCAGGCAACCTAGCACATGCAGGAGCATCCGTTGACTTAACAATCTTCTCACTTCATTTGGCAGGTATCTCCTCAATCCTGGGGGCCATTAATTTTATTACAACTATTATTAATATAAAACCTCCAGCCATCTCTCAGTACCAAACACCCCTATTTGTTTGAGCTGTTTTAATTACTGCCGTACTACTGCTCCTCTCTCTCCCC
>FFMBH919-14|Aphanius_mento
AATTTATAATGTAATCGTTACGGCTCACGCATTTGTAATAATCTTTTTTATGGTTATACCCATCATGATTGGCGGGTTCGGAAACTGGCTGATTCCCCTTATAATTGGAGCGCCTGACATGGCCTTCCCTCGAATAAACAATATAAGCTTTTGACTGCTTCCCCCCTCCTTCCTTCTTCTATTAGCCTCCTCAGGCGTTGAAGCAGGGGCCGGGACCGGCTGAACCGTATATCCCCCCTTAGCAGGCAACCTAGCACATGCAGGAGCATCCGTTGACTTAACAATCTTCTCACTTCATTTAGCAGGAATCTCCTCAATCCTAGGTGCCATTAATTTTATTACAACTATTATTAATATAAAACCTCCAGCCATCTCTCAGTATCAAACACCCCTGTTTGTTTGAGCTGTTTTAATTACTGCCGTGCTACTACTCCTCTCTCTCCCC
>FFMBH920-14|Aphanius_mento
AATTTATAATGTAATCGTTACGGCTCACGCATTTGTAATAATCTTTTTTATGGTTATACCCATCATGATTGGCGGGTTCGGAAACTGGCTGATTCCCCTTATAATTGGAGCGCCTGACATGGCCTTCCCTCGAATAAACAATATAAGCTTTTGACTGCTTCCCCCCTCCTTCCTTCTTCTATTAGCCTCCTCAGGCGTTGAAGCAGGGGCCGGGACCGGCTGAACCGTATATCCCCCCTTAGCAGGCAACCTAGCACATGCAGGAGCATCCGTTGACTTAACAATCTTCTCACTTCATTTAGCAGGAATCTCCTCAATCCTAGGTGCCATTAATTTTATTACAACTATTATTAATATAAAACCTCCAGCCATCTCTCAGTATCAAACACCCCTGTTTGTTTGAGCTGTTTTAATTACTGCCGTGCTACTACTCCTCTCTCTCCCC
>FFMBH950-14|Aphanius_mento
AATTTATAACGTAATCGTTACGGCTCACGCATTTGTAATAATCTTTTTTATGGTCATACCCATCATGATTGGCGGGTTCGGAAACTGGCTGATTCCCCTTATAATTGGAGCGCCTGACATGGCCTTCCCTCGAATAAACAATATAAGCTTTTGACTGCTTCCCCCCTCCTTCCTTCTTCTATTAGCCTCCTCAGGCGTTGAAGCAGGGGCCGGAACCGGCTGAACCGTATATCCCCCCTTAGCAGGCAACCTAGCACATGCAGGAGCATCCGTTGACTTAACAATCTTCTCACTTCATTTAGCAGGTATCTCCTCAATCCTGGGTGCCATTAATTTTATTACAACTATTATTAATATAAAACCTCCAGCCATCTCTCAGTACCAAACACCCCTATTTGTTTGAGCTGTTTTAATTACTGCCGTGCTACTACTCCTCTCCCTCCCC
>FFMBH951-14|Aphanius_mento
AATTTATAACGTAATCGTTACGGCTCACGCATTTGTAATAATCTTTTTTATGGTCATACCCATCATGATTGGCGGGTTCGGAAACTGGCTGATTCCCCTTATAATTGGAGCGCCTGACATGGCCTTCCCTCGAATAAACAATATAAGCTTTTGACTGCTTCCCCCCTCCTTCCTTCTTCTATTAGCCTCCTCAGGCGTTGAAGCAGGGGCCGGAACCGGCTGAACCGTATATCCCCCCTTAGCAGGCAACCTAGCACATGCAGGAGCATCCGTTGACTTAACAATCTTCTCACTTCATTTAGCAGGTATCTCCTCAATCCTGGGTGCCATTAATTTTATTACAACTATTATTAATATAAAACCTCCAGCCATCTCTCAGTACCAAACACCCCTATTTGTTTGAGCTGTTTTAATTACTGCCGTGCTACTACTCCTCTCCCTCCCC
>FFMBH984-14|Aphanius_mento
AATTTATAATGTAATCGTTACGGCTCACGCATTTGTAATAATCTTTTTTATGGTTATACCCATCATGATTGGCGGGTTCGGAAACTGGCTGATTCCCCTTATAATTGGAGCGCCTGACATGGCCTTCCCTCGAATAAACAATATAAGCTTTTGACTGCTTCCCCCCTCCTTCCTTCTTCTATTAGCCTCCTCAGGCGTTGAAGCAGGGGCCGGAACCGGCTGAACCGTATATCCCCCCTTAGCAGGCAACCTAGCACATGCAGGAGCATCCGTTGACTTAACAATCTTCTCACTTCATTTAGCAGGAATCTCCTCAATCCTAGGTGCCATTAATTTTATTACAACTATTATTAATATAAAACCTCCAGCCATCTCTCAGTACCAAACACCCCTATTTGTTTGAGCTGTTTTAATTACTGCCGTGCTACTACTCCTCTCTCTCCCC
>LKCOX062-19|Aphanius_mento
GATTTATAATGTAATCGTTACGGCTCACGCATTTGTAATAATCTTTTTTATGGTTATACCCATCATAATTGGCGGGTTCGGAAACTGACTAATCCCCCTTATAATTGGGGCACCTGACATAGCCTTCCCTCGAATAAACAATATAAGCTTTTGACTACTTCCCCCCTCCTTCCTTCTTTTATTAGCCTCCTCAGGCGTTGAAGCAGGGGCCGGAACCGGCTGAACCGTATACCCTCCTTTAGCAGGCAACCTAGCACATGCGGGAGCATCCGTTGACTTAACAATCTTCTCACTTCATTTAGCAGGTATCTCCTCAATCCTGGGTGCCATTAATTTTATTACAACTATTATTAATATAAAACCTCCAGCCATCTCTCAGTACCAAACACCCCTATTTGTTTGAGCTGTTTTAATTACTGCCGTGCTACTGCTCCTCTCTCTCCCC
>Ap.me0001|Aphanius_mento
GATTTATAATGTAATTGTTACGGCTCACGCATTTGTAATAATCTTTTTTATGGTTATACCCATCATAATTGGCGGGTTCGGAAACTGACTGATTCCCCTTATAATTGGGGCACCTGACATGGCCTTCCCTCGAATAAACAATATAAGCTTTTGACTACTTCCCCCCTCCTTCCTTCTTTTATTAGCCTCCTCAGGCGTTGAAGCAGGGGCCGGAACCGGCTGAACCGTATATCCTCCTTTAGCAGGTAACCTAGCACATGCAGGAGCATCCGTTGACTTAACAATCTTCTCACTTCATTTAGCAGGTATTTCCTCAATCCTGGGTGCCATTAATTTTATTACAACTATTATTAATATAAAACCTCCAGCCATCTCTCAGTACCAAACACCCCTATTTGTTTGAGCTGTTTTAATTACTGCCGTGCTACTGCTCCTCTCCCTCCCC
>Ap.me0003|Aphanius_mento
GATTTATAATGTAGTCGTTACGGCTCACGCATTTGTAATAATCTTTTTTATGGTTATACCCATCATAATTGGCGGGTTCGGAAACTGACTGGTCCCCCTTATAATTGGGGCGCCTGACATGGCCTTCCCTCGAATAAACAATATAAGCTTTTGACTACTTCCCCCCTCCTTCCTTCTTTTATTAGCCTCCTCAGGCGTTGAAGCAGGGGCCGGAACCGGCTGAACCGTATATCCTCCTTTAGCAGGCAACCTCGCACATGCAGGAGCATCCGTTGACTTAACAATCTTCTCACTTCATTTAGCAGGTATCTCCTCAATCCTGGGTGCCATTAATTTTATTACAACTATTATTAATATAAAACCTCCAGCCATCTCTCAGTACCAAACACCCCTATTTGTTTGAGCTGTTTTAATTACTGCCGTACTACTGCTCCTCTCTCTCCCC
>Ap.me0004|Aphanius_mento
GATTTATAATGTAGTCGTTACGGCTCACGCATTTGTAATAATCTTTTTTATGGTTATACCCATCATAATTGGCGGGTTCGGAAACTGACTGGTCCCCCTTATAATTGGGGCGCCTGACATGGCCTTCCCTCGAATAAACAATATAAGCTTTTGACTACTTCCCCCCTCCTTCCTTCTTTTATTAGCCTCCTCAGGCGTTGAAGCAGGGGCCGGAACCGGCTGAACCGTATATCCTCCTTTAGCAGGCAACCTCGCACATGCAGGAGCATCCGTTGACTTAACAATCTTCTCACTTCATTTAGCAGGTATCTCCTCAATCCTGGGTGCCATTAATTTTATTACAACTATTATTAATATAAAACCTCCAGCCATCTCTCAGTACCAAACACCCCTATTTGTTTGAGCTGTTTTAATTACTGCCGTACTACTGCTCCTCTCTCTCCCC
>Ap.me0005|Aphanius_mento
GATTTATAATGTAGTCGTTACGGCTCACGCATTTGTAATAATCTTTTTTATGGTTATACCCATCATAATTGGCGGGTTCGGAAACTGACTGGTCCCCCTTATAATTGGGGCGCCTGACATGGCCTTCCCTCGAATAAACAATATAAGCTTTTGACTACTTCCCCCCTCCTTCCTTCTTTTATTAGCCTCCTCAGGCGTTGAAGCAGGGGCCGGAACCGGCTGAACCGTATATCCTCCTTTAGCAGGCAACCTCGCACATGCAGGGGCATCCGTTGACTTAACAATCTTCTCACTTCATTTAGCAGGTATCTCCTCAATCCTGGGTGCCATTAATTTTATTACAACTATTATTAATATAAAACCTCCAGCCATCTCTCAGTACCAAACACCCCTATTTGTTTGAGCTGTTTTAATTACTGCCGTACTACTGCTCCTCTCTCTCCCC
>Ap.me0006|Aphanius_mento
GATTTATAATGTAGTCGTTACGGCTCACGCATTTGTAATAATCTTTTTTATGGTTATACCCATCATAATTGGCGGGTTCGGAAACTGACTGGTCCCCCTTATAATTGGGGCGCCTGACATGGCCTTCCCTCGAATAAACAATATAAGCTTTTGACTACTTCCCCCCTCCTTCCTTCTTTTATTAGCCTCCTCAGGCGTTGAAGCAGGGGCCGGAACCGGCTGAACCGTATATCCTCCTTTAGCAGGCAACCTCGCACATGCAGGGGCATCCGTTGACTTAACAATCTTCTCACTTCATTTAGCAGGTATCTCCTCAATCCTGGGTGCCATTAATTTTATTACAACTATTATTAATATAAAACCTCCAGCCATCTCTCAGTACCAAACACCCCTATTTGTTTGAGCTGTTTTAATTACTGCCGTACTACTGCTCCTCTCTCTCCCC
>Ap.me0007|Aphanius_mento
GATTTATAATGTAATCGTTACGGCTCACGCATTTGTAATAATCTTTTTTATGGTTATACCCATCATAATTGGCGGGTTCGGAAACTGACTAATCCCCCTTATAATTGGGGCACCTGACATAGCCTTCCCTCGAATAAACAATATAAGCTTTTGACTACTTCCCCCCTCCTTCCTTCTTTTATTAGCCTCCTCAGGCGTTGAAGCAGGGGCCGGAACCGGCTGAACCGTATACCCTCCTTTAGCAGGCAACCTAGCACATGCGGGAGCATCCGTTGACTTAACAATCTTCTCACTTCATTTAGCAGGTATCTCCTCAATCCTGGGTGCCATTAATTTTATTACAACTATTATTAATATAAAACCTCCAGCCATCTCTCAGTACCAAACACCCCTATTTGTTTGAGCTGTTTTAATTACTGCCGTGCTACTGCTCCTCTCTCTCCCC
>Ap.me0008|Aphanius_mento
GATTTATAATGTAATCGTTACGGCTCACGCATTTGTAATAATCTTTTTTATGGTTATACCCATCATAATTGGCGGGTTCGGAAACTGACTAATCCCCCTTATAATTGGGGCACCTGACATAGCCTTCCCTCGAATAAACAATATAAGCTTTTGACTACTTCCCCCCTCCTTCCTTCTTTTATTAGCCTCCTCAGGCGTTGAAGCAGGGGCCGGAACCGGCTGAACCGTATACCCTCCTTTAGCAGGCAACCTAGCACATGCGGGAGCATCCGTTGACTTAACAATCTTCTCACTTCATTTAGCAGGTATCTCCTCAATCCTGGGTGCCATTAATTTTATTACAACTATTATTAATATAAAACCTCCAGCCATCTCTCAGTACCAAACACCCCTATTTGTTTGAGCTGTTTTAATTACTGCCGTGCTACTGCTCCTCTCTCTCCCC
>Ap.me0009|Aphanius_mento
GATTTATAATGTAATCGTTACGGCTCACGCATTTGTAATAATCTTTTTTATGGTTATACCCATCATAATTGGCGGGTTCGGAAACTGACTAATCCCCCTTATAATTGGGGCACCTGACATAGCCTTCCCTCGAATAAACAATATAAGCTTTTGACTACTTCCCCCCTCCTTCCTTCTTTTATTAGCCTCCTCAGGCGTTGAAGCAGGGGCCGGAACCGGCTGAACCGTATACCCTCCTTTAGCAGGCAACCTAGCACATGCGGGAGCATCCGTTGACTTAACAATCTTCTCACTTCATTTAGCAGGTATCTCCTCAATCCTGGGTGCCATTAATTTTATTACAACTATTATTAATATAAAACCTCCAGCCATCTCTCAGTACCAAACACCCCTATTTGTTTGAGCTGTTTTAATTACTGCCGTGCTACTGCTCCTCTCTCTCCCC
>Ap.me0011|Aphanius_mento
GATTTATAATGTAATTGTTACGGCTCACGCATTTGTAATAATCTTTTTTATGGTTATACCCATTATAATTGGCGGGTTCGGAAACTGACTGATTCCCCTTATAATTGGGGCACCTGACATGGCCTTCCCTCGAATAAACAATATAAGCTTTTGACTACTTCCCCCCTCCTTCCTTCTTTTATTAGCCTCCTCAGGCGTTGAAGCAGGGGCCGGAACCGGCTGAACCGTATATCCTCCTTTAGCAGGTAACCTAGCACATGCAGGAGCATCCGTTGACTTAACAATCTTCTCACTTCATTTAGCAGGTATTTCCTCAATCCTGGGTGCCATTAATTTTATTACAACTATTATTAATATAAAACCTCCAGCCATCTCTCAGTACCAAACACCCCTATTTGTTTGAGCTGTTTTAATTACTGCCGTGCTACTGCTCCTCTCCCTCCCC
>Ap.me0012|Aphanius_mento
GATTTATAATGTAATTGTTACGGCTCACGCATTTGTAATAATCTTTTTTATGGTTATACCCATTATAATTGGCGGGTTCGGAAACTGACTGATTCCCCTTATAATTGGGGCACCTGACATGGCCTTCCCTCGAATAAACAATATAAGCTTTTGACTACTTCCCCCCTCCTTCCTTCTTTTATTAGCCTCCTCAGGCGTTGAAGCAGGGGCCGGAACCGGCTGAACCGTATATCCTCCTTTAGCAGGTAACCTAGCACATGCAGGGGCATCCGTTGACTTAACAATCTTCTCACTTCATTTAGCAGGTATTTCCTCAATCCTGGGTGCCATTAATTTTATTACAACTATTATTAATATAAAACCTCCAGCCATCTCTCAGTACCAAACACCCCTATTTGTTTGAGCTGTTTTAATTACTGCCGTGCTACTGCTCCTCTCCCTCCCC
